# Supplementary material for: The Atmospheric Chemistry of Fluoroacetonitrile and the Characterization of the Major Product, Cyanoformyl Fluoride
Source: Molecules. 2025 Jan 22;30(3):478. doi: 10.3390/molecules30030478 (PMC11820647; doi:10.3390/molecules30030478)
Supplement: Supplementary file 1 [file molecules-30-00478-s001.zip]

Archive with 3 entries (3 files):
- Table S1 - IR spectrum of CH2FCN.xlsx
- Table S2 - IR spectrum of FCOCN.xlsx
- Table S3 - Computed OH+CH2FCN geometries.pdf
