# Supplementary material for: The Atmospheric Chemistry of Fluoroacetonitrile and the Characterization of the Major Product, Cyanoformyl Fluoride
Source: Molecules. 2025 Jan 22;30(3):478. doi: 10.3390/molecules30030478 (PMC11820647; doi:10.3390/molecules30030478)
Supplement: Supplementary file 1 [file molecules-30-00478-s001.zip › Table S1 - IR spectrum of CH2FCN.xlsx]

## Sheet: Sheet1
Wavenumber	Cross-section
549.975	2.05924e-21
550.095	2.09976e-21
550.216	2.10399e-21
550.336	2.08441e-21
550.457	2.05075e-21
550.577	2.00411e-21
550.698	1.93984e-21
550.818	1.85258e-21
550.939	1.74252e-21
551.059	1.61883e-21
551.18	1.49848e-21
551.3	1.40127e-21
551.421	1.34093e-21
551.542	1.33535e-21
551.662	1.36299e-21
551.783	1.40497e-21
551.903	1.45343e-21
552.024	1.48793e-21
552.144	1.51828e-21
552.265	1.54996e-21
552.385	1.57734e-21
552.506	1.59777e-21
552.626	1.60581e-21
552.747	1.58973e-21
552.867	1.54999e-21
552.988	1.49374e-21
553.108	1.41713e-21
553.229	1.33575e-21
553.349	1.2597e-21
553.47	1.19407e-21
553.591	1.13529e-21
553.711	1.07628e-21
553.832	1.01165e-21
553.952	9.41003e-22
554.073	8.70884e-22
554.193	8.11101e-22
554.314	7.70538e-22
554.434	7.51519e-22
554.555	7.48758e-22
554.675	7.51468e-22
554.796	7.4896e-22
554.916	7.3572e-22
555.037	7.14284e-22
555.157	6.91969e-22
555.278	6.76884e-22
555.398	6.7484e-22
555.519	6.84598e-22
555.639	7.03491e-22
555.76	7.22144e-22
555.881	7.34636e-22
556.001	7.48476e-22
556.122	7.63799e-22
556.242	7.87269e-22
556.363	8.23321e-22
556.483	8.73142e-22
556.604	9.33653e-22
556.724	1.00018e-21
556.845	1.06895e-21
556.965	1.13795e-21
557.086	1.20435e-21
557.206	1.26788e-21
557.327	1.3258e-21
557.447	1.37488e-21
557.568	1.41172e-21
557.688	1.4357e-21
557.809	1.44897e-21
557.93	1.45666e-21
558.05	1.4641e-21
558.171	1.47486e-21
558.291	1.4882e-21
558.412	1.51288e-21
558.532	1.52982e-21
558.653	1.53344e-21
558.773	1.53337e-21
558.894	1.53369e-21
559.014	1.53301e-21
559.135	1.54537e-21
559.255	1.5638e-21
559.376	1.58233e-21
559.496	1.59383e-21
559.617	1.59387e-21
559.737	1.58308e-21
559.858	1.56695e-21
559.979	1.55061e-21
560.099	1.54133e-21
560.22	1.53424e-21
560.34	1.5306e-21
560.461	1.52606e-21
560.581	1.5178e-21
560.702	1.50607e-21
560.822	1.49384e-21
560.943	1.49809e-21
561.063	1.51866e-21
561.184	1.55531e-21
561.304	1.60258e-21
561.425	1.6513e-21
561.545	1.69258e-21
561.666	1.72097e-21
561.787	1.73598e-21
561.907	1.74162e-21
562.028	1.74322e-21
562.148	1.74464e-21
562.269	1.74577e-21
562.389	1.74591e-21
562.51	1.74236e-21
562.63	1.73442e-21
562.751	1.73106e-21
562.871	1.73528e-21
562.992	1.7497e-21
563.112	1.77448e-21
563.233	1.80586e-21
563.353	1.83651e-21
563.474	1.85898e-21
563.594	1.86846e-21
563.715	1.8613e-21
563.835	1.84305e-21
563.956	1.81797e-21
564.077	1.79055e-21
564.197	1.7644e-21
564.318	1.74073e-21
564.438	1.72191e-21
564.559	1.70977e-21
564.679	1.70705e-21
564.8	1.71612e-21
564.92	1.73856e-21
565.041	1.773e-21
565.161	1.8165e-21
565.282	1.86284e-21
565.402	1.91022e-21
565.523	1.95458e-21
565.643	1.99487e-21
565.764	2.01686e-21
565.885	2.0316e-21
566.005	2.03168e-21
566.125	2.01614e-21
566.246	1.98605e-21
566.367	1.94666e-21
566.487	1.90641e-21
566.608	1.87522e-21
566.728	1.86094e-21
566.849	1.87225e-21
566.969	1.89526e-21
567.09	1.92384e-21
567.21	1.94692e-21
567.331	1.95491e-21
567.451	1.94936e-21
567.572	1.92377e-21
567.692	1.89187e-21
567.813	1.863e-21
567.933	1.8413e-21
568.054	1.83018e-21
568.174	1.82843e-21
568.295	1.81934e-21
568.416	1.8376e-21
568.536	1.85114e-21
568.657	1.8599e-21
568.777	1.85396e-21
568.898	1.84153e-21
569.018	1.82651e-21
569.139	1.79654e-21
569.259	1.75234e-21
569.38	1.6987e-21
569.5	1.64898e-21
569.621	1.60205e-21
569.741	1.56534e-21
569.862	1.54016e-21
569.982	1.52271e-21
570.103	1.50741e-21
570.223	1.48997e-21
570.344	1.46901e-21
570.465	1.44635e-21
570.585	1.42448e-21
570.706	1.4152e-21
570.826	1.4144e-21
570.947	1.41919e-21
571.067	1.42433e-21
571.188	1.42515e-21
571.308	1.41967e-21
571.429	1.40987e-21
571.549	1.40012e-21
571.67	1.39537e-21
571.79	1.39799e-21
571.911	1.40717e-21
572.031	1.419e-21
572.152	1.42805e-21
572.273	1.4296e-21
572.393	1.42045e-21
572.514	1.39928e-21
572.634	1.37181e-21
572.755	1.32802e-21
572.875	1.27435e-21
572.996	1.21345e-21
573.116	1.14999e-21
573.237	1.09014e-21
573.357	1.04058e-21
573.478	1.00596e-21
573.598	9.86862e-22
573.719	9.7818e-22
573.839	9.70783e-22
573.96	9.54082e-22
574.08	9.20305e-22
574.201	8.67402e-22
574.322	7.99803e-22
574.442	7.26828e-22
574.563	6.59587e-22
574.683	6.07001e-22
574.804	5.7358e-22
574.924	5.58702e-22
575.045	5.58716e-22
575.165	5.6874e-22
575.286	5.84982e-22
575.406	6.0447e-22
575.527	6.24776e-22
575.647	6.42312e-22
575.768	6.52633e-22
575.888	6.50612e-22
576.009	6.32839e-22
576.13	5.99401e-22
576.25	5.54693e-22
576.37	5.06352e-22
576.491	4.62406e-22
576.612	4.28394e-22
576.732	4.06724e-22
576.853	3.96638e-22
576.973	3.96037e-22
577.094	4.02249e-22
577.214	4.133e-22
577.335	4.27461e-22
577.455	4.43185e-22
577.576	4.58117e-22
577.696	4.69871e-22
577.817	4.7619e-22
577.937	4.76204e-22
578.058	4.70833e-22
578.178	4.62313e-22
578.299	4.52822e-22
578.419	4.43509e-22
578.54	4.33265e-22
578.661	4.19566e-22
578.781	3.9977e-22
578.902	3.73206e-22
579.022	3.42383e-22
579.143	3.1242e-22
579.263	2.89409e-22
579.384	2.7758e-22
579.504	2.76788e-22
579.625	2.82595e-22
579.745	2.87595e-22
579.866	2.84693e-22
579.986	2.70047e-22
580.107	2.44731e-22
580.227	2.14501e-22
580.348	1.88017e-22
580.468	1.72754e-22
580.589	1.72491e-22
580.71	1.84784e-22
580.83	2.0295e-22
580.951	2.18759e-22
581.071	2.26002e-22
581.192	2.21944e-22
581.312	2.07515e-22
581.433	1.85444e-22
581.553	1.59166e-22
581.674	1.31967e-22
581.794	1.06133e-22
581.915	8.36269e-23
582.035	6.59914e-23
582.156	5.43259e-23
582.276	4.90379e-23
582.397	4.93833e-23
582.518	5.39294e-23
582.638	6.03752e-23
582.759	6.67596e-23
582.879	7.19011e-23
583	7.55385e-23
583.12	7.80042e-23
583.241	7.9524e-23
583.361	7.95929e-23
583.482	7.75351e-23
583.602	7.26724e-23
583.723	6.55578e-23
583.843	5.82983e-23
583.964	5.43582e-23
584.084	5.7122e-23
584.205	6.86672e-23
584.325	8.83015e-23
584.446	1.12686e-22
584.567	1.36637e-22
584.687	1.55502e-22
584.808	1.66626e-22
584.928	1.7057e-22
585.049	1.6983e-22
585.169	1.67406e-22
585.29	1.64509e-22
585.41	1.602e-22
585.531	1.51878e-22
585.651	1.36939e-22
585.772	1.14489e-22
585.892	8.63775e-23
586.013	5.66684e-23
586.133	3.05807e-23
586.254	1.19735e-23
586.375	2.62878e-24
586.495	1.49444e-24
586.615	6.15362e-24
586.736	1.40042e-23
586.857	2.37627e-23
586.977	3.85422e-23
587.098	5.21524e-23
587.218	6.5302e-23
587.339	7.85542e-23
587.459	9.11137e-23
587.58	1.01524e-22
587.7	1.08025e-22
587.821	1.09439e-22
587.941	1.05372e-22
588.062	9.62203e-23
588.182	8.27722e-23
588.303	6.61083e-23
588.423	4.73067e-23
588.544	2.79472e-23
588.664	9.8241e-24
588.785	-4.88671e-24
588.905	-1.45404e-23
589.026	-1.82862e-23
589.147	-1.68005e-23
589.267	-1.17083e-23
589.388	-5.04326e-24
589.508	1.72176e-24
589.629	8.38563e-24
589.749	1.53857e-23
589.87	2.30548e-23
589.99	3.05443e-23
590.111	3.49881e-23
590.231	3.2453e-23
590.352	1.9224e-23
590.472	-5.95524e-24
590.593	-4.05264e-23
590.713	-7.82186e-23
590.834	-1.10698e-22
590.955	-1.29947e-22
591.075	-1.30964e-22
591.196	-1.12718e-22
591.316	-7.8615e-23
591.437	-3.51815e-23
591.557	9.88056e-24
591.678	4.97042e-23
591.798	8.01189e-23
591.919	1.00339e-22
592.039	1.11654e-22
592.16	1.16475e-22
592.28	1.16845e-22
592.401	1.14605e-22
592.521	1.11488e-22
592.642	1.09922e-22
592.763	1.12292e-22
592.883	1.20589e-22
593.004	1.34537e-22
593.124	1.51759e-22
593.245	1.67445e-22
593.365	1.76178e-22
593.486	1.73325e-22
593.606	1.56865e-22
593.727	1.27681e-22
593.847	8.94216e-23
593.968	4.70893e-23
594.088	6.02622e-24
594.209	-2.95988e-23
594.329	-5.66801e-23
594.45	-7.33368e-23
594.57	-7.86376e-23
594.691	-7.27537e-23
594.812	-5.72417e-23
594.932	-3.55453e-23
595.053	-1.22835e-23
595.173	7.38843e-24
595.294	1.9349e-23
595.414	2.17287e-23
595.535	1.5251e-23
595.655	2.79067e-24
595.776	-1.18126e-23
595.896	-2.50218e-23
596.017	-3.43228e-23
596.137	-3.88587e-23
596.258	-3.87295e-23
596.378	-3.49395e-23
596.499	-2.83584e-23
596.619	-2.0156e-23
596.74	-1.15204e-23
596.861	-4.44239e-24
596.981	-9.78813e-25
597.101	-2.91051e-24
597.222	-1.09768e-23
597.343	-2.44941e-23
597.463	-4.13854e-23
597.584	-5.90169e-23
597.704	-7.50359e-23
597.825	-8.84769e-23
597.945	-9.91663e-23
598.066	-1.0773e-22
598.186	-1.14241e-22
598.307	-1.17798e-22
598.427	-1.16454e-22
598.548	-1.08331e-22
598.668	-9.26684e-23
598.789	-7.10258e-23
598.909	-4.67772e-23
599.03	-2.43503e-23
599.15	-7.44125e-24
599.271	2.34894e-24
599.392	5.76407e-24
599.512	5.19e-24
599.633	3.61035e-24
599.753	2.96398e-24
599.874	4.10005e-24
599.994	6.5793e-24
600.115	1.02268e-23
600.235	1.52539e-23
600.356	2.26659e-23
600.476	3.2864e-23
600.597	4.4543e-23
600.717	5.3816e-23
600.838	5.53243e-23
600.958	4.40178e-23
601.079	1.74432e-23
601.199	-2.24161e-23
601.32	-6.86423e-23
601.441	-1.11487e-22
601.561	-1.41244e-22
601.682	-1.52052e-22
601.802	-1.43783e-22
601.923	-1.22121e-22
602.043	-9.59516e-23
602.164	-7.41282e-23
602.284	-6.2712e-23
602.405	-6.3218e-23
602.525	-7.31945e-23
602.646	-8.80283e-23
602.766	-1.0257e-22
602.887	-1.12901e-22
603.007	-1.16521e-22
603.128	-1.12204e-22
603.249	-9.93112e-23
603.369	-7.79304e-23
603.49	-4.92243e-23
603.61	-1.60399e-23
603.731	1.69884e-23
603.851	4.37633e-23
603.972	5.87731e-23
604.092	5.81626e-23
604.213	4.14649e-23
604.333	1.17373e-23
604.454	-2.52129e-23
604.574	-6.29022e-23
604.695	-9.56357e-23
604.815	-1.2013e-22
604.936	-1.35622e-22
605.057	-1.43283e-22
605.177	-1.45369e-22
605.298	-1.44384e-22
605.418	-1.42516e-22
605.539	-1.4165e-22
605.659	-1.42891e-22
605.78	-1.46493e-22
605.9	-1.5143e-22
606.021	-1.55548e-22
606.141	-1.55821e-22
606.262	-1.49536e-22
606.382	-1.35208e-22
606.503	-1.13609e-22
606.623	-8.74465e-23
606.744	-6.06269e-23
606.864	-3.68047e-23
606.985	-1.83263e-23
607.106	-5.56101e-24
607.226	2.40335e-24
607.346	7.01921e-24
607.467	8.97954e-24
607.588	8.27584e-24
607.708	4.17885e-24
607.829	-3.46431e-24
607.949	-1.36496e-23
608.07	-2.39382e-23
608.19	-3.11192e-23
608.311	-3.25271e-23
608.431	-2.72481e-23
608.552	-1.62501e-23
608.672	-2.17778e-24
608.793	1.20819e-23
608.913	2.44879e-23
609.034	3.43288e-23
609.154	4.18779e-23
609.275	4.76619e-23
609.395	5.12083e-23
609.516	5.15314e-23
609.636	4.71697e-23
609.757	3.77584e-23
609.878	2.47068e-23
609.998	1.12731e-23
610.119	1.59822e-24
610.239	-1.03274e-24
610.36	4.24807e-24
610.48	1.5445e-23
610.601	2.85136e-23
610.721	3.90733e-23
610.842	4.41565e-23
610.962	4.34088e-23
611.083	3.85249e-23
611.203	3.23899e-23
611.324	2.69829e-23
611.444	2.30214e-23
611.565	1.9447e-23
611.686	1.50163e-23
611.806	9.1397e-24
611.927	2.7461e-24
612.047	-2.131e-24
612.168	-3.38522e-24
612.288	-7.27772e-25
612.409	4.10964e-24
612.529	7.40361e-24
612.65	5.18773e-24
612.77	-4.99255e-24
612.891	-2.25596e-23
613.011	-4.40495e-23
613.132	-6.39684e-23
613.252	-7.71151e-23
613.373	-8.00534e-23
613.494	-7.24152e-23
613.614	-5.63632e-23
613.735	-3.57989e-23
613.855	-1.49462e-23
613.976	2.4857e-24
614.096	1.38586e-23
614.217	1.73528e-23
614.337	1.22973e-23
614.458	-1.1636e-24
614.578	-2.17315e-23
614.699	-4.69427e-23
614.819	-7.3545e-23
614.94	-9.81934e-23
615.06	-1.18459e-22
615.181	-1.33436e-22
615.302	-1.43785e-22
615.422	-1.51196e-22
615.543	-1.57146e-22
615.663	-1.62246e-22
615.784	-1.65728e-22
615.904	-1.6619e-22
616.025	-1.62502e-22
616.145	-1.54948e-22
616.266	-1.45274e-22
616.386	-1.3591e-22
616.507	-1.28628e-22
616.627	-1.23752e-22
616.748	-1.19807e-22
616.868	-1.14449e-22
616.989	-1.05804e-22
617.109	-9.37325e-23
617.23	-7.97878e-23
617.35	-6.70168e-23
617.471	-5.82167e-23
617.591	-5.46563e-23
617.712	-5.53809e-23
617.832	-5.79983e-23
617.953	-6.01151e-23
618.074	-6.0999e-23
618.194	-6.17995e-23
618.315	-6.52166e-23
618.435	-7.35567e-23
618.556	-8.73816e-23
618.676	-1.04534e-22
618.797	-1.20472e-22
618.917	-1.29868e-22
619.038	-1.28557e-22
619.158	-1.15098e-22
619.279	-9.14604e-23
619.399	-6.2036e-23
619.52	-3.22612e-23
619.64	-6.7329e-24
619.761	1.14721e-23
619.881	2.10323e-23
620.002	2.16516e-23
620.123	1.3761e-23
620.243	-1.75957e-24
620.364	-2.32609e-23
620.484	-4.80096e-23
620.605	-7.21531e-23
620.725	-9.13176e-23
620.846	-1.01765e-22
620.966	-1.01798e-22
621.087	-9.21606e-23
621.207	-7.57571e-23
621.328	-5.64669e-23
621.448	-3.78551e-23
621.569	-2.19269e-23
621.689	-9.16276e-24
621.81	9.60073e-25
621.931	8.90827e-24
622.051	1.4504e-23
622.172	1.66916e-23
622.292	1.42551e-23
622.413	6.47395e-24
622.533	-5.76966e-24
622.654	-2.0424e-23
622.774	-3.45822e-23
622.895	-4.57099e-23
623.015	-5.233e-23
623.136	-5.44891e-23
623.256	-5.32599e-23
623.377	-5.00221e-23
623.497	-4.5621e-23
623.618	-4.03908e-23
623.739	-3.39394e-23
623.859	-2.62892e-23
623.98	-1.75394e-23
624.1	-8.32922e-24
624.221	7.94806e-25
624.341	9.91362e-24
624.462	1.97726e-23
624.582	3.14806e-23
624.703	4.57624e-23
624.823	6.18153e-23
624.944	7.72858e-23
625.064	8.83177e-23
625.185	9.10618e-23
625.305	8.33356e-23
625.426	6.5868e-23
625.546	4.23017e-23
625.667	1.80398e-23
625.788	-2.03038e-24
625.908	-1.46651e-23
626.029	-1.94486e-23
626.149	-1.83673e-23
626.27	-1.50941e-23
626.39	-1.34928e-23
626.511	-1.65515e-23
626.631	-2.51447e-23
626.752	-3.82228e-23
626.872	-5.26421e-23
626.993	-6.43915e-23
627.113	-6.92966e-23
627.234	-6.44135e-23
627.354	-4.8614e-23
627.475	-2.32653e-23
627.595	8.05034e-24
627.716	4.00207e-23
627.837	6.74443e-23
627.957	8.64034e-23
628.077	9.55987e-23
628.198	9.64663e-23
628.319	9.24269e-23
628.439	8.73788e-23
628.56	8.39303e-23
628.68	8.23451e-23
628.801	8.07287e-23
628.921	7.58595e-23
629.042	6.51463e-23
629.162	4.79195e-23
629.283	2.61793e-23
629.403	4.00667e-24
629.524	-1.39681e-23
629.644	-2.42998e-23
629.765	-2.58704e-23
629.885	-1.99382e-23
630.006	-9.28096e-24
630.126	3.03459e-24
630.247	1.50712e-23
630.368	2.61465e-23
630.488	3.66825e-23
630.609	4.7181e-23
630.729	5.75843e-23
630.85	6.68287e-23
630.97	7.36062e-23
631.091	7.65076e-23
631.211	7.51988e-23
631.332	7.03679e-23
631.452	6.36965e-23
631.573	5.68542e-23
631.693	5.11905e-23
631.814	4.72006e-23
631.934	4.4872e-23
632.055	4.39323e-23
632.176	4.45934e-23
632.296	4.74496e-23
632.417	5.35241e-23
632.537	6.34871e-23
632.658	7.74188e-23
632.778	9.4273e-23
632.899	1.12132e-22
633.019	1.28467e-22
633.14	1.40843e-22
633.26	1.4733e-22
633.381	1.47174e-22
633.501	1.40649e-22
633.622	1.29274e-22
633.742	1.15467e-22
633.863	1.02312e-22
633.984	9.27989e-23
634.104	8.91938e-23
634.225	9.22885e-23
634.345	1.00919e-22
634.466	1.1216e-22
634.586	1.22023e-22
634.707	1.26496e-22
634.827	1.2276e-22
634.948	1.0995e-22
635.068	8.95307e-23
635.189	6.48839e-23
635.309	4.05201e-23
635.43	2.04295e-23
635.55	7.24265e-24
635.671	1.53004e-24
635.791	2.33266e-24
635.912	7.89349e-24
636.033	1.63766e-23
636.153	2.62186e-23
636.274	3.59544e-23
636.394	4.41377e-23
636.515	4.93941e-23
636.635	5.07017e-23
636.756	4.7987e-23
636.876	4.21778e-23
636.997	3.52272e-23
637.117	2.93536e-23
637.238	2.6376e-23
637.358	2.69667e-23
637.479	3.06872e-23
637.599	3.62845e-23
637.72	4.24512e-23
637.84	4.84658e-23
637.961	5.44767e-23
638.081	6.13927e-23
638.202	7.02914e-23
638.322	8.16034e-23
638.443	9.50129e-23
638.563	1.09202e-22
638.684	1.22548e-22
638.805	1.33501e-22
638.925	1.41177e-22
639.046	1.4518e-22
639.166	1.45654e-22
639.287	1.42895e-22
639.407	1.3772e-22
639.528	1.31232e-22
639.648	1.25151e-22
639.769	1.21526e-22
639.889	1.22274e-22
640.01	1.28269e-22
640.13	1.39164e-22
640.251	1.52879e-22
640.371	1.66591e-22
640.492	1.77378e-22
640.612	1.83189e-22
640.733	1.83278e-22
640.854	1.78362e-22
640.974	1.70176e-22
641.095	1.61067e-22
641.215	1.52985e-22
641.336	1.47549e-22
641.456	1.45501e-22
641.577	1.47123e-22
641.697	1.52303e-22
641.818	1.60746e-22
641.938	1.71577e-22
642.059	1.83304e-22
642.179	1.93748e-22
642.3	2.0061e-22
642.42	2.01974e-22
642.541	1.97341e-22
642.662	1.87859e-22
642.782	1.75937e-22
642.903	1.64421e-22
643.023	1.55343e-22
643.144	1.49184e-22
643.264	1.45169e-22
643.385	1.41913e-22
643.505	1.38481e-22
643.626	1.34987e-22
643.746	1.32954e-22
643.867	1.34529e-22
643.987	1.41994e-22
644.108	1.56425e-22
644.229	1.77453e-22
644.349	2.02928e-22
644.47	2.2974e-22
644.59	2.54826e-22
644.711	2.75918e-22
644.831	2.91789e-22
644.952	3.02057e-22
645.072	3.06821e-22
645.193	3.06797e-22
645.313	3.03401e-22
645.434	2.99045e-22
645.554	2.97103e-22
645.675	3.01108e-22
645.795	3.13498e-22
645.916	3.34292e-22
646.036	3.60642e-22
646.157	3.87902e-22
646.277	4.11254e-22
646.398	4.27625e-22
646.519	4.36257e-22
646.639	4.38923e-22
646.76	4.38788e-22
646.88	4.39451e-22
647.001	4.43987e-22
647.121	4.54212e-22
647.242	4.70659e-22
647.362	4.92629e-22
647.483	5.18695e-22
647.603	5.47094e-22
647.724	5.75878e-22
647.844	6.03198e-22
647.965	6.26955e-22
648.085	6.45482e-22
648.206	6.5756e-22
648.326	6.63476e-22
648.447	6.65282e-22
648.567	6.66799e-22
648.688	6.72522e-22
648.808	6.8604e-22
648.929	7.08003e-22
649.05	7.35996e-22
649.17	7.65622e-22
649.291	7.92886e-22
649.411	8.15748e-22
649.532	8.345e-22
649.652	8.50927e-22
649.773	8.67331e-22
649.893	8.85294e-22
650.014	9.0523e-22
650.134	9.26291e-22
650.255	9.47304e-22
650.375	9.67408e-22
650.496	9.86749e-22
650.616	1.00619e-21
650.737	1.02695e-21
650.857	1.04964e-21
650.978	1.07394e-21
651.099	1.09866e-21
651.219	1.12231e-21
651.34	1.14365e-21
651.46	1.16228e-21
651.581	1.17874e-21
651.701	1.19416e-21
651.822	1.20972e-21
651.942	1.22609e-21
652.063	1.24319e-21
652.183	1.26056e-21
652.304	1.27804e-21
652.424	1.29615e-21
652.545	1.31587e-21
652.665	1.33831e-21
652.786	1.36402e-21
652.907	1.3932e-21
653.027	1.42533e-21
653.148	1.45986e-21
653.268	1.49617e-21
653.389	1.53388e-21
653.509	1.57224e-21
653.63	1.61002e-21
653.75	1.64531e-21
653.871	1.67632e-21
653.991	1.70173e-21
654.112	1.72118e-21
654.232	1.73537e-21
654.353	1.74609e-21
654.473	1.75557e-21
654.594	1.76609e-21
654.715	1.77895e-21
654.835	1.7942e-21
654.956	1.81046e-21
655.076	1.82549e-21
655.197	1.83725e-21
655.317	1.84497e-21
655.438	1.84922e-21
655.558	1.85161e-21
655.679	1.85377e-21
655.799	1.85705e-21
655.92	1.86202e-21
656.04	1.8689e-21
656.161	1.8776e-21
656.281	1.88801e-21
656.402	1.89989e-21
656.522	1.91262e-21
656.643	1.92481e-21
656.764	1.93474e-21
656.884	1.94073e-21
657.005	1.94179e-21
657.125	1.93756e-21
657.246	1.92849e-21
657.366	1.91516e-21
657.487	1.89831e-21
657.607	1.87849e-21
657.728	1.85629e-21
657.848	1.83246e-21
657.969	1.80827e-21
658.089	1.78515e-21
658.21	1.76467e-21
658.33	1.74782e-21
658.451	1.73497e-21
658.571	1.72552e-21
658.692	1.71825e-21
658.812	1.71163e-21
658.933	1.70421e-21
659.053	1.69484e-21
659.174	1.68296e-21
659.295	1.66833e-21
659.415	1.65089e-21
659.536	1.63044e-21
659.656	1.60665e-21
659.777	1.57902e-21
659.897	1.54739e-21
660.018	1.51217e-21
660.138	1.47424e-21
660.259	1.43471e-21
660.379	1.39451e-21
660.5	1.3541e-21
660.62	1.31337e-21
660.741	1.27187e-21
660.861	1.2293e-21
660.982	1.18563e-21
661.102	1.14153e-21
661.223	1.09784e-21
661.344	1.05538e-21
661.464	1.01455e-21
661.585	9.75421e-22
661.705	9.3794e-22
661.826	9.02228e-22
661.946	8.68724e-22
662.067	8.38372e-22
662.187	8.12294e-22
662.308	7.91494e-22
662.428	7.76243e-22
662.549	7.66156e-22
662.669	7.60229e-22
662.79	7.57374e-22
662.91	7.57051e-22
663.031	7.59536e-22
663.152	7.65771e-22
663.272	7.76785e-22
663.393	7.92982e-22
663.513	8.14142e-22
663.634	8.39258e-22
663.754	8.67254e-22
663.875	8.97468e-22
663.995	9.29766e-22
664.116	9.64434e-22
664.236	1.00171e-21
664.357	1.04092e-21
664.477	1.08072e-21
664.598	1.11901e-21
664.718	1.15384e-21
664.839	1.18383e-21
664.96	1.20858e-21
665.08	1.22838e-21
665.201	1.2438e-21
665.321	1.25537e-21
665.442	1.26338e-21
665.562	1.26791e-21
665.683	1.26939e-21
665.803	1.26883e-21
665.924	1.26789e-21
666.044	1.26844e-21
666.165	1.27202e-21
666.285	1.27888e-21
666.406	1.28783e-21
666.526	1.29618e-21
666.647	1.30057e-21
666.767	1.29779e-21
666.888	1.2854e-21
667.009	1.26255e-21
667.129	1.23073e-21
667.25	1.19471e-21
667.37	1.16501e-21
667.491	1.15946e-21
667.611	1.19918e-21
667.732	1.28207e-21
667.852	1.34694e-21
667.973	1.33398e-21
668.093	1.30184e-21
668.214	1.31005e-21
668.334	1.32586e-21
668.455	1.33687e-21
668.575	1.34271e-21
668.696	1.3451e-21
668.816	1.34713e-21
668.937	1.35195e-21
669.057	1.36182e-21
669.178	1.37681e-21
669.298	1.39523e-21
669.419	1.41388e-21
669.54	1.42932e-21
669.66	1.43898e-21
669.781	1.44207e-21
669.901	1.43971e-21
670.022	1.43451e-21
670.142	1.42932e-21
670.263	1.42649e-21
670.383	1.42729e-21
670.504	1.43177e-21
670.624	1.43931e-21
670.745	1.44884e-21
670.865	1.45923e-21
670.986	1.46949e-21
671.106	1.47874e-21
671.227	1.48636e-21
671.347	1.49191e-21
671.468	1.49536e-21
671.589	1.49709e-21
671.709	1.49799e-21
671.83	1.49901e-21
671.95	1.50084e-21
672.071	1.50362e-21
672.191	1.50703e-21
672.312	1.51053e-21
672.432	1.51368e-21
672.553	1.5165e-21
672.673	1.51955e-21
672.794	1.52361e-21
672.914	1.52919e-21
673.035	1.53595e-21
673.155	1.54305e-21
673.276	1.54936e-21
673.396	1.5542e-21
673.517	1.55746e-21
673.638	1.55965e-21
673.758	1.56169e-21
673.879	1.56456e-21
673.999	1.56886e-21
674.12	1.5747e-21
674.24	1.58135e-21
674.361	1.58771e-21
674.481	1.59237e-21
674.602	1.59423e-21
674.722	1.59286e-21
674.843	1.58881e-21
674.963	1.58311e-21
675.084	1.57697e-21
675.205	1.57125e-21
675.325	1.5665e-21
675.446	1.56281e-21
675.566	1.56e-21
675.687	1.55774e-21
675.807	1.55561e-21
675.928	1.55324e-21
676.048	1.55042e-21
676.169	1.54702e-21
676.289	1.54313e-21
676.41	1.53901e-21
676.53	1.53496e-21
676.651	1.53082e-21
676.771	1.52606e-21
676.892	1.51982e-21
677.012	1.51141e-21
677.133	1.50079e-21
677.253	1.48881e-21
677.374	1.47713e-21
677.495	1.46767e-21
677.615	1.46152e-21
677.736	1.45814e-21
677.856	1.45555e-21
677.977	1.45148e-21
678.097	1.4444e-21
678.218	1.43404e-21
678.338	1.4213e-21
678.459	1.40781e-21
678.579	1.39526e-21
678.7	1.38486e-21
678.82	1.37677e-21
678.941	1.3703e-21
679.061	1.36415e-21
679.182	1.35707e-21
679.302	1.34839e-21
679.423	1.33812e-21
679.543	1.32697e-21
679.664	1.31573e-21
679.784	1.30463e-21
679.905	1.29333e-21
680.026	1.28109e-21
680.146	1.26721e-21
680.267	1.25136e-21
680.387	1.23388e-21
680.508	1.21558e-21
680.628	1.19757e-21
680.749	1.18064e-21
680.869	1.16498e-21
680.99	1.15011e-21
681.11	1.1357e-21
681.231	1.12166e-21
681.351	1.10805e-21
681.472	1.09481e-21
681.592	1.08154e-21
681.713	1.06751e-21
681.834	1.05196e-21
681.954	1.03471e-21
682.075	1.01643e-21
682.195	9.98825e-22
682.316	9.83851e-22
682.436	9.72664e-22
682.557	9.64783e-22
682.677	9.58283e-22
682.798	9.50927e-22
682.918	9.41189e-22
683.039	9.28752e-22
683.159	9.14563e-22
683.28	9.00358e-22
683.4	8.87821e-22
683.521	8.7771e-22
683.641	8.69187e-22
683.762	8.60148e-22
683.883	8.47859e-22
684.003	8.30493e-22
684.124	8.08091e-22
684.244	7.82784e-22
684.365	7.57855e-22
684.485	7.36334e-22
684.606	7.19712e-22
684.726	7.07827e-22
684.847	6.99334e-22
684.967	6.92593e-22
685.088	6.86633e-22
685.208	6.81412e-22
685.329	6.77779e-22
685.449	6.76813e-22
685.57	6.78665e-22
685.691	6.82126e-22
685.811	6.84917e-22
685.932	6.84911e-22
686.052	6.81006e-22
686.173	6.73408e-22
686.293	6.62984e-22
686.414	6.50993e-22
686.534	6.38141e-22
686.655	6.24698e-22
686.775	6.105e-22
686.896	5.9562e-22
687.016	5.80851e-22
687.137	5.67741e-22
687.257	5.57988e-22
687.378	5.52633e-22
687.498	5.51371e-22
687.619	5.52717e-22
687.74	5.54374e-22
687.86	5.54131e-22
687.981	5.50414e-22
688.101	5.42917e-22
688.222	5.32397e-22
688.342	5.20513e-22
688.463	5.09001e-22
688.583	4.99175e-22
688.704	4.91305e-22
688.824	4.84593e-22
688.945	4.7752e-22
689.065	4.68915e-22
689.186	4.58266e-22
689.306	4.45883e-22
689.427	4.32279e-22
689.547	4.17965e-22
689.668	4.03409e-22
689.788	3.89168e-22
689.909	3.76208e-22
690.029	3.65896e-22
690.15	3.5965e-22
690.271	3.58421e-22
690.391	3.61898e-22
690.512	3.68507e-22
690.632	3.75675e-22
690.753	3.80983e-22
690.873	3.82854e-22
690.994	3.80953e-22
691.114	3.75997e-22
691.235	3.69335e-22
691.355	3.62315e-22
691.476	3.56063e-22
691.596	3.51196e-22
691.717	3.47902e-22
691.837	3.45891e-22
691.958	3.44577e-22
692.079	3.43163e-22
692.199	3.40806e-22
692.32	3.36882e-22
692.44	3.31227e-22
692.561	3.24221e-22
692.681	3.16841e-22
692.802	3.10234e-22
692.922	3.05603e-22
693.043	3.03664e-22
693.163	3.04572e-22
693.284	3.0749e-22
693.404	3.11078e-22
693.525	3.13866e-22
693.645	3.14754e-22
693.766	3.13424e-22
693.886	3.10439e-22
694.007	3.06747e-22
694.128	3.03155e-22
694.248	2.9987e-22
694.369	2.964e-22
694.489	2.91955e-22
694.61	2.8591e-22
694.73	2.78331e-22
694.851	2.70095e-22
694.971	2.6269e-22
695.092	2.57535e-22
695.212	2.55224e-22
695.333	2.5539e-22
695.453	2.56686e-22
695.574	2.57519e-22
695.694	2.56778e-22
695.815	2.53965e-22
695.936	2.4923e-22
696.056	2.42971e-22
696.177	2.35529e-22
696.297	2.27219e-22
696.418	2.18144e-22
696.538	2.08922e-22
696.659	2.0057e-22
696.779	1.94502e-22
696.9	1.92056e-22
697.02	1.93999e-22
697.141	2.00079e-22
697.261	2.09215e-22
697.382	2.19739e-22
697.502	2.30018e-22
697.623	2.38656e-22
697.743	2.44844e-22
697.864	2.47993e-22
697.984	2.47785e-22
698.105	2.44018e-22
698.226	2.36736e-22
698.346	2.26638e-22
698.467	2.15196e-22
698.587	2.04558e-22
698.708	1.96996e-22
698.828	1.94169e-22
698.949	1.96523e-22
699.069	2.02832e-22
699.19	2.10649e-22
699.31	2.16885e-22
699.431	2.18987e-22
699.551	2.15629e-22
699.672	2.07223e-22
699.792	1.95528e-22
699.913	1.83038e-22
700.033	1.71902e-22
700.154	1.63364e-22
700.274	1.57508e-22
700.395	1.53731e-22
700.516	1.51232e-22
700.636	1.49544e-22
700.757	1.48536e-22
700.877	1.48485e-22
700.998	1.49427e-22
701.118	1.51304e-22
701.239	1.53896e-22
701.359	1.57002e-22
701.48	1.60686e-22
701.6	1.65153e-22
701.721	1.70531e-22
701.841	1.76593e-22
701.962	1.82378e-22
702.082	1.86612e-22
702.203	1.87897e-22
702.323	1.85503e-22
702.444	1.7946e-22
702.565	1.70801e-22
702.685	1.60825e-22
702.806	1.50833e-22
702.926	1.41411e-22
703.047	1.32548e-22
703.167	1.23875e-22
703.288	1.15184e-22
703.408	1.07011e-22
703.529	1.0045e-22
703.649	9.67479e-23
703.77	9.65147e-23
703.89	9.92174e-23
704.011	1.03139e-22
704.131	1.05858e-22
704.252	1.05357e-22
704.372	1.00868e-22
704.493	9.32254e-23
704.614	8.45705e-23
704.734	7.76016e-23
704.855	7.42283e-23
704.975	7.51672e-23
705.096	7.95168e-23
705.216	8.53391e-23
705.337	9.05938e-23
705.457	9.38225e-23
705.578	9.45613e-23
705.698	9.31855e-23
705.819	9.03033e-23
705.939	8.65599e-23
706.06	8.22425e-23
706.18	7.76829e-23
706.301	7.342e-23
706.422	7.04322e-23
706.542	6.99562e-23
706.663	7.31164e-23
706.783	8.01311e-23
706.904	9.02909e-23
707.024	1.01822e-22
707.145	1.12493e-22
707.265	1.20325e-22
707.386	1.24257e-22
707.506	1.24184e-22
707.627	1.20918e-22
707.747	1.15681e-22
707.868	1.09523e-22
707.988	1.03154e-22
708.109	9.68971e-23
708.229	9.08705e-23
708.35	8.53039e-23
708.471	8.04496e-23
708.591	7.66254e-23
708.712	7.39296e-23
708.832	7.21913e-23
708.953	7.10897e-23
709.073	7.04207e-23
709.194	7.02778e-23
709.314	7.11941e-23
709.435	7.38331e-23
709.555	7.86727e-23
709.676	8.55122e-23
709.796	9.33147e-23
709.917	1.00427e-22
710.037	1.0516e-22
710.158	1.0632e-22
710.278	1.03705e-22
710.399	9.81247e-23
710.519	9.12507e-23
710.64	8.47472e-23
710.761	8.01608e-23
710.881	7.8229e-23
711.002	7.91052e-23
711.122	8.23765e-23
711.243	8.73862e-23
711.363	9.33115e-23
711.484	9.93204e-23
711.604	1.04519e-22
711.725	1.08211e-22
711.845	1.09834e-22
711.966	1.09449e-22
712.086	1.07602e-22
712.207	1.05309e-22
712.327	1.0364e-22
712.448	1.0339e-22
712.568	1.04614e-22
712.689	1.0672e-22
712.81	1.08675e-22
712.93	1.09514e-22
713.051	1.08697e-22
713.171	1.06338e-22
713.292	1.03036e-22
713.412	9.95066e-23
713.533	9.61278e-23
713.653	9.29684e-23
713.774	8.97948e-23
713.894	8.65766e-23
714.015	8.36669e-23
714.135	8.18706e-23
714.256	8.21941e-23
714.376	8.52965e-23
714.497	9.09398e-23
714.617	9.79572e-23
714.738	1.04501e-22
714.859	1.08727e-22
714.979	1.09515e-22
715.1	1.06884e-22
715.22	1.0191e-22
715.341	9.6365e-23
715.461	9.18234e-23
715.582	8.93374e-23
715.702	8.90289e-23
715.823	9.03766e-23
715.943	9.25954e-23
716.064	9.50471e-23
716.184	9.7372e-23
716.305	9.94076e-23
716.425	1.00946e-22
716.546	1.01566e-22
716.667	1.0065e-22
716.787	9.78181e-23
716.908	9.30875e-23
717.028	8.72277e-23
717.149	8.15167e-23
717.269	7.74348e-23
717.39	7.60938e-23
717.51	7.79056e-23
717.631	8.24192e-23
717.751	8.86216e-23
717.872	9.5314e-23
717.992	1.01614e-22
718.113	1.07099e-22
718.233	1.11749e-22
718.354	1.15551e-22
718.474	1.18348e-22
718.595	1.19617e-22
718.716	1.18728e-22
718.836	1.15075e-22
718.957	1.08483e-22
719.077	9.92681e-23
719.198	8.82919e-23
719.318	7.65591e-23
719.439	6.50278e-23
719.559	5.43031e-23
719.68	4.47532e-23
719.8	3.63556e-23
719.921	2.90971e-23
720.041	2.30533e-23
720.162	1.853e-23
720.282	1.59224e-23
720.403	1.57764e-23
720.523	1.84288e-23
720.644	2.39642e-23
720.764	3.20753e-23
720.885	4.20163e-23
721.006	5.25636e-23
721.126	6.22337e-23
721.247	6.9415e-23
721.367	7.29498e-23
721.488	7.22822e-23
721.608	6.80244e-23
721.729	6.17673e-23
721.849	5.56896e-23
721.97	5.19611e-23
722.09	5.19948e-23
722.211	5.60437e-23
722.331	6.32311e-23
722.452	7.19993e-23
722.572	8.07154e-23
722.693	8.8259e-23
722.813	9.42157e-23
722.934	9.87102e-23
723.054	1.02005e-22
723.175	1.04094e-22
723.296	1.04615e-22
723.416	1.03005e-22
723.537	9.88591e-23
723.657	9.23159e-23
723.778	8.42474e-23
723.898	7.59037e-23
724.019	6.8639e-23
724.139	6.3305e-23
724.26	6.01356e-23
724.38	5.87352e-23
724.501	5.8446e-23
724.621	5.87523e-23
724.742	5.94144e-23
724.862	6.04629e-23
724.983	6.19853e-23
725.104	6.37857e-23
725.224	6.53302e-23
725.345	6.58993e-23
725.465	6.49001e-23
725.586	6.21297e-23
725.706	5.80552e-23
725.827	5.35145e-23
725.947	4.9482e-23
726.068	4.66612e-23
726.188	4.5306e-23
726.309	4.52058e-23
726.429	4.59549e-23
726.55	4.72845e-23
726.67	4.9204e-23
726.791	5.18872e-23
726.911	5.55365e-23
727.032	6.00225e-23
727.153	6.48744e-23
727.273	6.91994e-23
727.394	7.21583e-23
727.514	7.30628e-23
727.635	7.1683e-23
727.755	6.81612e-23
727.876	6.29771e-23
727.996	5.66872e-23
728.117	4.98356e-23
728.237	4.29619e-23
728.358	3.66953e-23
728.478	3.1722e-23
728.599	2.87558e-23
728.719	2.8277e-23
728.84	3.03413e-23
728.96	3.44402e-23
729.081	3.96726e-23
729.202	4.49179e-23
729.322	4.92631e-23
729.443	5.23622e-23
729.563	5.42943e-23
729.684	5.55133e-23
729.804	5.66511e-23
729.925	5.80726e-23
730.045	6.00879e-23
730.166	6.27436e-23
730.286	6.62112e-23
730.407	7.07273e-23
730.527	7.64819e-23
730.648	8.34401e-23
730.768	9.11333e-23
730.889	9.86624e-23
731.01	1.04947e-22
731.13	1.09075e-22
731.25	1.1084e-22
731.371	1.10565e-22
731.492	1.09213e-22
731.612	1.07703e-22
731.733	1.06698e-22
731.853	1.06134e-22
731.974	1.05593e-22
732.094	1.04457e-22
732.215	1.02535e-22
732.335	1.0018e-22
732.456	9.81408e-23
732.576	9.71106e-23
732.697	9.73235e-23
732.817	9.81424e-23
732.938	9.84381e-23
733.058	9.69667e-23
733.179	9.30874e-23
733.299	8.71482e-23
733.42	8.03445e-23
733.541	7.42845e-23
733.661	7.02775e-23
733.782	6.8761e-23
733.902	6.91894e-23
734.023	7.035e-23
734.143	7.10181e-23
734.264	7.04582e-23
734.384	6.86511e-23
734.505	6.60659e-23
734.625	6.33901e-23
734.746	6.09559e-23
734.866	5.88441e-23
734.987	5.69879e-23
735.107	5.55579e-23
735.228	5.52477e-23
735.348	5.71414e-23
735.469	6.20776e-23
735.59	7.04004e-23
735.71	8.11429e-23
735.831	9.2431e-23
735.951	1.01893e-22
736.072	1.07584e-22
736.192	1.08693e-22
736.313	1.05715e-22
736.433	1.00239e-22
736.554	9.41943e-23
736.674	8.90489e-23
736.795	8.54526e-23
736.915	8.30819e-23
737.036	8.13029e-23
737.156	7.95725e-23
737.277	7.77258e-23
737.398	7.61045e-23
737.518	7.50384e-23
737.639	7.44636e-23
737.759	7.37301e-23
737.88	7.18387e-23
738	6.7727e-23
738.121	6.10042e-23
738.241	5.21463e-23
738.362	4.24001e-23
738.482	3.34824e-23
738.603	2.69186e-23
738.723	2.36886e-23
738.844	2.39773e-23
738.964	2.74911e-23
739.085	3.34387e-23
739.205	4.10649e-23
739.326	4.95112e-23
739.447	5.79388e-23
739.567	6.54738e-23
739.688	7.12642e-23
739.808	7.48496e-23
739.929	7.62305e-23
740.049	7.59569e-23
740.17	7.5144e-23
740.29	7.48155e-23
740.411	7.56599e-23
740.531	7.76861e-23
740.652	8.01588e-23
740.772	8.21997e-23
740.893	8.3229e-23
741.013	8.32877e-23
741.134	8.32208e-23
741.255	8.41471e-23
741.375	8.70327e-23
741.495	9.19996e-23
741.616	9.84561e-23
741.737	1.05058e-22
741.857	1.105e-22
741.978	1.1381e-22
742.098	1.14798e-22
742.219	1.13929e-22
742.339	1.12018e-22
742.46	1.09822e-22
742.58	1.07884e-22
742.701	1.06473e-22
742.821	1.05837e-22
742.942	1.06209e-22
743.062	1.07975e-22
743.183	1.11348e-22
743.303	1.16149e-22
743.424	1.21648e-22
743.544	1.26791e-22
743.665	1.30557e-22
743.785	1.32413e-22
743.906	1.32628e-22
744.027	1.32078e-22
744.147	1.31881e-22
744.268	1.32845e-22
744.388	1.34959e-22
744.509	1.37468e-22
744.629	1.3924e-22
744.75	1.39263e-22
744.87	1.37253e-22
744.991	1.33701e-22
745.111	1.29621e-22
745.232	1.26145e-22
745.352	1.23921e-22
745.473	1.23079e-22
745.593	1.23448e-22
745.714	1.24766e-22
745.835	1.27122e-22
745.955	1.30805e-22
746.076	1.36134e-22
746.196	1.42958e-22
746.317	1.50548e-22
746.437	1.57737e-22
746.558	1.63329e-22
746.678	1.66779e-22
746.799	1.68434e-22
746.919	1.69568e-22
747.04	1.71786e-22
747.16	1.7629e-22
747.281	1.83294e-22
747.401	1.92061e-22
747.522	2.01047e-22
747.643	2.08823e-22
747.763	2.14471e-22
747.884	2.1798e-22
748.004	2.19842e-22
748.125	2.20775e-22
748.245	2.21073e-22
748.366	2.20698e-22
748.486	2.19422e-22
748.607	2.17361e-22
748.727	2.15276e-22
748.848	2.14456e-22
748.968	2.16265e-22
749.089	2.21413e-22
749.209	2.29379e-22
749.33	2.38547e-22
749.45	2.46708e-22
749.571	2.51979e-22
749.692	2.53635e-22
749.812	2.52572e-22
749.933	2.50715e-22
750.053	2.50427e-22
750.174	2.53347e-22
750.294	2.59994e-22
750.415	2.69427e-22
750.535	2.80144e-22
750.656	2.90525e-22
750.776	2.99702e-22
750.897	3.07773e-22
751.017	3.15629e-22
751.138	3.24405e-22
751.258	3.3502e-22
751.379	3.47939e-22
751.499	3.63095e-22
751.62	3.79983e-22
751.74	3.9784e-22
751.861	4.15752e-22
751.981	4.32674e-22
752.102	4.47495e-22
752.223	4.59491e-22
752.343	4.68388e-22
752.464	4.74713e-22
752.584	4.79765e-22
752.705	4.85239e-22
752.825	4.92619e-22
752.946	5.02681e-22
753.066	5.151e-22
753.187	5.28912e-22
753.307	5.42872e-22
753.428	5.56336e-22
753.548	5.69553e-22
753.669	5.83633e-22
753.789	5.99765e-22
753.91	6.18721e-22
754.03	6.40082e-22
754.151	6.62357e-22
754.272	6.8355e-22
754.392	7.02088e-22
754.513	7.1736e-22
754.633	7.30101e-22
754.754	7.41797e-22
754.874	7.53973e-22
754.995	7.67346e-22
755.115	7.81702e-22
755.236	7.96054e-22
755.356	8.09487e-22
755.477	8.21724e-22
755.597	8.33559e-22
755.718	8.46567e-22
755.838	8.62415e-22
755.959	8.82077e-22
756.08	9.05433e-22
756.2	9.31409e-22
756.321	9.58419e-22
756.441	9.85128e-22
756.562	1.01081e-21
756.682	1.03532e-21
756.803	1.05885e-21
756.923	1.0814e-21
757.044	1.10253e-21
757.164	1.12163e-21
757.285	1.13827e-21
757.405	1.15274e-21
757.526	1.16618e-21
757.646	1.18037e-21
757.767	1.1972e-21
757.888	1.21803e-21
758.008	1.24325e-21
758.129	1.2724e-21
758.249	1.30451e-21
758.37	1.33842e-21
758.49	1.37329e-21
758.611	1.4084e-21
758.731	1.44306e-21
758.852	1.47635e-21
758.972	1.50703e-21
759.093	1.53395e-21
759.213	1.55646e-21
759.334	1.57474e-21
759.454	1.58983e-21
759.575	1.60343e-21
759.695	1.6172e-21
759.816	1.63226e-21
759.937	1.64897e-21
760.057	1.66697e-21
760.178	1.68572e-21
760.298	1.70466e-21
760.419	1.72374e-21
760.539	1.74309e-21
760.66	1.76279e-21
760.78	1.78266e-21
760.901	1.8022e-21
761.021	1.82083e-21
761.142	1.83828e-21
761.262	1.85486e-21
761.383	1.87119e-21
761.503	1.88794e-21
761.624	1.90523e-21
761.744	1.92227e-21
761.865	1.9376e-21
761.986	1.94952e-21
762.106	1.95704e-21
762.226	1.9603e-21
762.347	1.96084e-21
762.468	1.96085e-21
762.588	1.96259e-21
762.709	1.96728e-21
762.829	1.97502e-21
762.95	1.98478e-21
763.07	1.99508e-21
763.191	2.00472e-21
763.311	2.01319e-21
763.432	2.02059e-21
763.552	2.02719e-21
763.673	2.03311e-21
763.793	2.03807e-21
763.914	2.04147e-21
764.034	2.04302e-21
764.155	2.04289e-21
764.275	2.04191e-21
764.396	2.04098e-21
764.516	2.04058e-21
764.637	2.04006e-21
764.758	2.0378e-21
764.878	2.03154e-21
764.999	2.01939e-21
765.119	2.00062e-21
765.24	1.97608e-21
765.36	1.9478e-21
765.481	1.91839e-21
765.601	1.88988e-21
765.722	1.86324e-21
765.842	1.83819e-21
765.963	1.81387e-21
766.083	1.78933e-21
766.204	1.76422e-21
766.324	1.73887e-21
766.445	1.71399e-21
766.566	1.69003e-21
766.686	1.66687e-21
766.807	1.64379e-21
766.927	1.61971e-21
767.048	1.59375e-21
767.168	1.56543e-21
767.289	1.53477e-21
767.409	1.50209e-21
767.53	1.46759e-21
767.65	1.43132e-21
767.771	1.39334e-21
767.891	1.35397e-21
768.012	1.31408e-21
768.132	1.27497e-21
768.253	1.23794e-21
768.374	1.20367e-21
768.494	1.17179e-21
768.615	1.14095e-21
768.735	1.10945e-21
768.856	1.07618e-21
768.976	1.04141e-21
769.097	1.00687e-21
769.217	9.75298e-22
769.338	9.49381e-22
769.458	9.30607e-22
769.579	9.18931e-22
769.699	9.12875e-22
769.82	9.1072e-22
769.94	9.11262e-22
770.061	9.14688e-22
770.182	9.222e-22
770.302	9.35083e-22
770.423	9.53566e-22
770.543	9.75964e-22
770.664	9.98951e-22
770.784	1.01841e-21
770.905	1.03098e-21
771.025	1.03535e-21
771.146	1.03261e-21
771.266	1.02601e-21
771.387	1.01956e-21
771.507	1.01715e-21
771.628	1.02121e-21
771.748	1.03313e-21
771.869	1.05347e-21
771.989	1.08281e-21
772.11	1.12195e-21
772.231	1.1718e-21
772.351	1.23238e-21
772.471	1.30227e-21
772.592	1.37792e-21
772.713	1.45402e-21
772.833	1.5245e-21
772.954	1.5839e-21
773.074	1.62857e-21
773.195	1.65733e-21
773.315	1.67144e-21
773.436	1.67381e-21
773.556	1.66804e-21
773.677	1.65748e-21
773.797	1.64458e-21
773.918	1.63078e-21
774.038	1.61658e-21
774.159	1.60202e-21
774.279	1.58681e-21
774.4	1.57087e-21
774.52	1.5543e-21
774.641	1.53754e-21
774.761	1.52142e-21
774.882	1.50681e-21
775.003	1.49455e-21
775.123	1.48504e-21
775.244	1.47811e-21
775.364	1.47305e-21
775.485	1.46886e-21
775.605	1.46464e-21
775.726	1.46001e-21
775.846	1.45525e-21
775.967	1.45113e-21
776.087	1.44863e-21
776.208	1.44841e-21
776.328	1.45066e-21
776.449	1.45495e-21
776.569	1.4607e-21
776.69	1.46733e-21
776.811	1.47481e-21
776.931	1.48342e-21
777.052	1.49372e-21
777.172	1.50599e-21
777.293	1.52019e-21
777.413	1.53561e-21
777.534	1.55134e-21
777.654	1.56658e-21
777.775	1.58085e-21
777.895	1.5943e-21
778.016	1.60751e-21
778.136	1.62112e-21
778.257	1.63579e-21
778.377	1.65171e-21
778.498	1.66873e-21
778.619	1.68638e-21
778.739	1.70405e-21
778.86	1.7211e-21
778.98	1.73689e-21
779.101	1.75101e-21
779.221	1.76325e-21
779.342	1.77373e-21
779.462	1.78303e-21
779.583	1.79203e-21
779.703	1.80175e-21
779.824	1.81289e-21
779.944	1.82561e-21
780.065	1.83929e-21
780.185	1.85278e-21
780.306	1.86476e-21
780.427	1.8741e-21
780.547	1.88026e-21
780.668	1.88333e-21
780.788	1.88364e-21
780.909	1.88165e-21
781.029	1.87754e-21
781.15	1.87138e-21
781.27	1.86342e-21
781.391	1.85443e-21
781.511	1.84583e-21
781.632	1.83959e-21
781.752	1.83742e-21
781.873	1.84021e-21
781.993	1.84728e-21
782.114	1.8564e-21
782.234	1.86446e-21
782.355	1.8683e-21
782.475	1.86586e-21
782.596	1.85667e-21
782.716	1.84194e-21
782.837	1.82399e-21
782.957	1.80519e-21
783.078	1.78756e-21
783.199	1.77187e-21
783.319	1.75821e-21
783.44	1.74613e-21
783.56	1.73528e-21
783.681	1.72563e-21
783.801	1.7174e-21
783.922	1.71084e-21
784.042	1.7058e-21
784.163	1.70164e-21
784.283	1.69717e-21
784.404	1.69098e-21
784.524	1.68185e-21
784.645	1.66904e-21
784.765	1.65235e-21
784.886	1.63219e-21
785.006	1.60959e-21
785.127	1.58573e-21
785.248	1.56196e-21
785.368	1.53946e-21
785.489	1.51897e-21
785.609	1.50064e-21
785.73	1.4839e-21
785.85	1.46767e-21
785.971	1.45069e-21
786.091	1.43212e-21
786.212	1.41193e-21
786.332	1.39086e-21
786.453	1.3703e-21
786.573	1.35131e-21
786.694	1.33432e-21
786.814	1.31861e-21
786.935	1.30247e-21
787.056	1.28391e-21
787.176	1.26165e-21
787.297	1.23565e-21
787.417	1.20724e-21
787.538	1.17877e-21
787.658	1.15251e-21
787.779	1.12982e-21
787.899	1.11079e-21
788.02	1.09418e-21
788.14	1.0783e-21
788.261	1.06184e-21
788.381	1.04453e-21
788.502	1.02717e-21
788.622	1.01128e-21
788.743	9.98262e-22
788.864	9.88709e-22
788.984	9.82051e-22
789.105	9.76808e-22
789.225	9.70954e-22
789.346	9.62705e-22
789.466	9.5079e-22
789.587	9.34764e-22
789.707	9.14787e-22
789.828	8.91503e-22
789.948	8.65939e-22
790.069	8.39237e-22
790.189	8.12791e-22
790.31	7.87888e-22
790.43	7.65547e-22
790.551	7.46288e-22
790.671	7.29759e-22
790.792	7.15015e-22
[truncated: 22,478 more rows]
