# Supplementary material for: The Atmospheric Chemistry of Fluoroacetonitrile and the Characterization of the Major Product, Cyanoformyl Fluoride
Source: Molecules. 2025 Jan 22;30(3):478. doi: 10.3390/molecules30030478 (PMC11820647; doi:10.3390/molecules30030478)
Supplement: Supplementary file 1 [file molecules-30-00478-s001.zip › Table S2 - IR spectrum of FCOCN.xlsx]

## Sheet: Sheet1
Wavenumber	Cross-section
549.975	2.72549e-20
550.095	2.69887e-20
550.216	2.69315e-20
550.336	2.70466e-20
550.457	2.72469e-20
550.577	2.74376e-20
550.698	2.75417e-20
550.818	2.75252e-20
550.939	2.74004e-20
551.059	2.72131e-20
551.18	2.70274e-20
551.3	2.69136e-20
551.421	2.68888e-20
551.542	2.71913e-20
551.662	2.75765e-20
551.783	2.79322e-20
551.903	2.83314e-20
552.024	2.85595e-20
552.144	2.87811e-20
552.265	2.90046e-20
552.385	2.90807e-20
552.506	2.89832e-20
552.626	2.86548e-20
552.747	2.82688e-20
552.867	2.77053e-20
552.988	2.71511e-20
553.108	2.66142e-20
553.229	2.61541e-20
553.349	2.58523e-20
553.47	2.5639e-20
553.591	2.55062e-20
553.711	2.54219e-20
553.832	2.5368e-20
553.952	2.53624e-20
554.073	2.54492e-20
554.193	2.56852e-20
554.314	2.61019e-20
554.434	2.66837e-20
554.555	2.73603e-20
554.675	2.80297e-20
554.796	2.86043e-20
554.916	2.90521e-20
555.037	2.93949e-20
555.157	2.97407e-20
555.278	3.02268e-20
555.398	3.09103e-20
555.519	3.18406e-20
555.639	3.28484e-20
555.76	3.38289e-20
555.881	3.46096e-20
556.001	3.51748e-20
556.122	3.53955e-20
556.242	3.52711e-20
556.363	3.48622e-20
556.483	3.42405e-20
556.604	3.34764e-20
556.724	3.26159e-20
556.845	3.16724e-20
556.965	3.06476e-20
557.086	2.96418e-20
557.206	2.86631e-20
557.327	2.77633e-20
557.447	2.69753e-20
557.568	2.63039e-20
557.688	2.57176e-20
557.809	2.51731e-20
557.93	2.46286e-20
558.05	2.40657e-20
558.171	2.34835e-20
558.291	2.28904e-20
558.412	2.24716e-20
558.532	2.19879e-20
558.653	2.13721e-20
558.773	2.06778e-20
558.894	1.99152e-20
559.014	1.90414e-20
559.135	1.8338e-20
559.255	1.78311e-20
559.376	1.75845e-20
559.496	1.76035e-20
559.617	1.78164e-20
559.737	1.80776e-20
559.858	1.82295e-20
559.979	1.82316e-20
560.099	1.80059e-20
560.22	1.74802e-20
560.34	1.67968e-20
560.461	1.60658e-20
560.581	1.53861e-20
560.702	1.48137e-20
560.822	1.43964e-20
560.943	1.41955e-20
561.063	1.41679e-20
561.184	1.42998e-20
561.304	1.4565e-20
561.425	1.49226e-20
561.545	1.53192e-20
561.666	1.57011e-20
561.787	1.60005e-20
561.907	1.62197e-20
562.028	1.6335e-20
562.148	1.63627e-20
562.269	1.63668e-20
562.389	1.63448e-20
562.51	1.62778e-20
562.63	1.61377e-20
562.751	1.606e-20
562.871	1.58705e-20
562.992	1.56221e-20
563.112	1.53358e-20
563.233	1.5038e-20
563.353	1.47552e-20
563.474	1.44862e-20
563.594	1.42199e-20
563.715	1.40472e-20
563.835	1.38741e-20
563.956	1.37477e-20
564.077	1.36915e-20
564.197	1.37132e-20
564.318	1.38244e-20
564.438	1.39631e-20
564.559	1.40681e-20
564.679	1.40747e-20
564.8	1.39424e-20
564.92	1.36664e-20
565.041	1.32883e-20
565.161	1.28769e-20
565.282	1.25584e-20
565.402	1.22997e-20
565.523	1.21953e-20
565.643	1.22749e-20
565.764	1.22725e-20
565.885	1.23358e-20
566.005	1.24598e-20
566.125	1.25518e-20
566.246	1.25886e-20
566.367	1.25552e-20
566.487	1.24438e-20
566.608	1.22466e-20
566.728	1.19611e-20
566.849	1.16808e-20
566.969	1.12753e-20
567.09	1.08385e-20
567.21	1.04434e-20
567.331	1.02072e-20
567.451	1.0098e-20
567.572	1.00246e-20
567.692	1.00266e-20
567.813	1.0039e-20
567.933	1.00954e-20
568.054	1.01126e-20
568.174	1.00705e-20
568.295	9.75236e-21
568.416	9.77419e-21
568.536	9.70654e-21
568.657	9.60755e-21
568.777	9.38513e-21
568.898	9.32295e-21
569.018	9.3692e-21
569.139	9.41193e-21
569.259	9.38993e-21
569.38	9.2534e-21
569.5	9.05409e-21
569.621	8.66316e-21
569.741	8.15333e-21
569.862	7.60168e-21
569.982	7.06621e-21
570.103	6.59087e-21
570.223	6.1991e-21
570.344	5.89659e-21
570.465	5.66461e-21
570.585	5.46945e-21
570.706	5.42493e-21
570.826	5.45328e-21
570.947	5.54459e-21
571.067	5.68131e-21
571.188	5.83418e-21
571.308	5.97129e-21
571.429	6.05967e-21
571.549	6.0772e-21
571.67	6.01463e-21
571.79	5.8786e-21
571.911	5.68763e-21
572.031	5.46829e-21
572.152	5.24935e-21
572.273	5.05588e-21
572.393	4.90688e-21
572.514	4.81437e-21
572.634	4.86786e-21
572.755	4.90106e-21
572.875	4.97661e-21
572.996	5.08062e-21
573.116	5.19423e-21
573.237	5.30165e-21
573.357	5.38685e-21
573.478	5.43893e-21
573.598	5.44996e-21
573.719	5.41246e-21
573.839	5.32262e-21
573.96	5.18401e-21
574.08	5.00961e-21
574.201	4.82223e-21
574.322	4.64725e-21
574.442	4.50715e-21
574.563	4.41313e-21
574.683	4.35884e-21
574.804	4.31833e-21
574.924	4.2598e-21
575.045	4.15512e-21
575.165	3.99713e-21
575.286	3.79561e-21
575.406	3.57787e-21
575.527	3.3747e-21
575.647	3.21524e-21
575.768	3.12056e-21
575.888	3.10015e-21
576.009	3.15349e-21
576.13	3.27257e-21
576.25	3.44465e-21
576.37	3.66369e-21
576.491	3.92342e-21
576.612	4.21069e-21
576.732	4.49329e-21
576.853	4.72705e-21
576.973	4.86188e-21
577.094	4.86721e-21
577.214	4.73815e-21
577.335	4.51101e-21
577.455	4.24434e-21
577.576	4.00543e-21
577.696	3.84031e-21
577.817	3.76015e-21
577.937	3.74412e-21
578.058	3.75223e-21
578.178	3.74383e-21
578.299	3.70166e-21
578.419	3.63152e-21
578.54	3.56227e-21
578.661	3.52564e-21
578.781	3.54634e-21
578.902	3.63018e-21
579.022	3.76818e-21
579.143	3.94011e-21
579.263	4.12567e-21
579.384	4.30614e-21
579.504	4.46553e-21
579.625	4.58326e-21
579.745	4.63708e-21
579.866	4.602e-21
579.986	4.46542e-21
580.107	4.23571e-21
580.227	3.95316e-21
580.348	3.68476e-21
580.468	3.51156e-21
580.589	3.49628e-21
580.71	3.65834e-21
580.83	3.95853e-21
580.951	4.31551e-21
581.071	4.63106e-21
581.192	4.82825e-21
581.312	4.86859e-21
581.433	4.7608e-21
581.553	4.54729e-21
581.674	4.29073e-21
581.794	4.05482e-21
581.915	3.88838e-21
582.035	3.81439e-21
582.156	3.83389e-21
582.276	3.92627e-21
582.397	4.05786e-21
582.518	4.1922e-21
582.638	4.29493e-21
582.759	4.33996e-21
582.879	4.31427e-21
583	4.21537e-21
583.12	4.05207e-21
583.241	3.83805e-21
583.361	3.58948e-21
583.482	3.31851e-21
583.602	3.03708e-21
583.723	2.75659e-21
583.843	2.49193e-21
583.964	2.25846e-21
584.084	2.07268e-21
584.205	1.94303e-21
584.325	1.86694e-21
584.446	1.82615e-21
584.567	1.79579e-21
584.687	1.75508e-21
584.808	1.70541e-21
584.928	1.6735e-21
585.049	1.71088e-21
585.169	1.86588e-21
585.29	2.1635e-21
585.41	2.58446e-21
585.531	3.06452e-21
585.651	3.51189e-21
585.772	3.83433e-21
585.892	3.97128e-21
586.013	3.91473e-21
586.133	3.71047e-21
586.254	3.44079e-21
586.375	3.19001e-21
586.495	3.01877e-21
586.615	2.94486e-21
586.736	2.94869e-21
586.857	2.98994e-21
586.977	3.01573e-21
587.098	2.9756e-21
587.218	2.89174e-21
587.339	2.80512e-21
587.459	2.75965e-21
587.58	2.77435e-21
587.7	2.84034e-21
587.821	2.92488e-21
587.941	2.99139e-21
588.062	3.01651e-21
588.182	3.00651e-21
588.303	2.99627e-21
588.423	3.04003e-21
588.544	3.19178e-21
588.664	3.4897e-21
588.785	3.93885e-21
588.905	4.50881e-21
589.026	5.13449e-21
589.147	5.73084e-21
589.267	6.20552e-21
589.388	6.4816e-21
589.508	6.51369e-21
589.629	6.2988e-21
589.749	5.87537e-21
589.87	5.31633e-21
589.99	4.70434e-21
590.111	4.11288e-21
590.231	3.5844e-21
590.352	3.12539e-21
590.472	2.71175e-21
590.593	2.30662e-21
590.713	1.87721e-21
590.834	1.41114e-21
590.955	9.15946e-22
591.075	4.19127e-22
591.196	-4.77174e-23
591.316	-4.50804e-22
591.437	-7.63611e-22
591.557	-9.61673e-22
591.678	-1.02877e-21
591.798	-9.52254e-22
591.919	-7.35469e-22
592.039	-4.00058e-22
592.16	8.56071e-24
592.28	4.33011e-22
592.401	8.16812e-22
592.521	1.12619e-21
592.642	1.357e-21
592.763	1.53772e-21
592.883	1.71617e-21
593.004	1.93814e-21
593.124	2.22156e-21
593.245	2.54675e-21
593.365	2.85494e-21
593.486	3.07383e-21
593.606	3.142e-21
593.727	3.03942e-21
593.847	2.79594e-21
593.968	2.48419e-21
594.088	2.1945e-21
594.209	2.00729e-21
594.329	1.9674e-21
594.45	2.07764e-21
594.57	2.30138e-21
594.691	2.58112e-21
594.812	2.85349e-21
594.932	3.06997e-21
595.053	3.20346e-21
595.173	3.25657e-21
595.294	3.25422e-21
595.414	3.23744e-21
595.535	3.24984e-21
595.655	3.33017e-21
595.776	3.49264e-21
595.896	3.7257e-21
596.017	3.983e-21
596.137	4.19879e-21
596.258	4.30318e-21
596.378	4.2514e-21
596.499	4.03625e-21
596.619	3.70023e-21
596.74	3.31843e-21
596.861	2.9784e-21
596.981	2.74666e-21
597.101	2.65199e-21
597.222	2.67767e-21
597.343	2.77943e-21
597.463	2.9019e-21
597.584	3.00696e-21
597.704	3.07949e-21
597.825	3.12467e-21
597.945	3.15546e-21
598.066	3.18081e-21
598.186	3.1953e-21
598.307	3.18757e-21
598.427	3.14469e-21
598.548	3.06677e-21
598.668	2.96449e-21
598.789	2.85592e-21
598.909	2.75304e-21
599.03	2.65528e-21
599.15	2.54898e-21
599.271	2.41958e-21
599.392	2.26347e-21
599.512	2.10224e-21
599.633	1.97688e-21
599.753	1.9368e-21
599.874	2.01265e-21
599.994	2.20066e-21
600.115	2.45348e-21
600.235	2.70062e-21
600.356	2.87442e-21
600.476	2.9437e-21
600.597	2.91787e-21
600.717	2.84079e-21
600.838	2.76252e-21
600.958	2.71858e-21
601.079	2.7125e-21
601.199	2.72045e-21
601.32	2.69996e-21
601.441	2.61536e-21
601.561	2.45413e-21
601.682	2.23275e-21
601.802	1.99028e-21
601.923	1.77156e-21
602.043	1.60887e-21
602.164	1.51494e-21
602.284	1.4828e-21
602.405	1.4945e-21
602.525	1.5288e-21
602.646	1.56997e-21
602.766	1.60438e-21
602.887	1.62164e-21
603.007	1.61005e-21
603.128	1.55877e-21
603.249	1.46173e-21
603.369	1.32512e-21
603.49	1.16532e-21
603.61	1.00699e-21
603.731	8.7335e-22
603.851	7.78293e-22
603.972	7.18633e-22
604.092	6.84824e-22
604.213	6.59901e-22
604.333	6.36472e-22
604.454	6.165e-22
604.574	6.16185e-22
604.695	6.5089e-22
604.815	7.34038e-22
604.936	8.6612e-22
605.057	1.03842e-21
605.177	1.23392e-21
605.298	1.43628e-21
605.418	1.63029e-21
605.539	1.80323e-21
605.659	1.94023e-21
605.78	2.02441e-21
605.9	2.03762e-21
606.021	1.96802e-21
606.141	1.8148e-21
606.262	1.59596e-21
606.382	1.34238e-21
606.503	1.09108e-21
606.623	8.69882e-22
606.744	6.92489e-22
606.864	5.52732e-22
606.985	4.3506e-22
607.106	3.22331e-22
607.226	2.09478e-22
607.346	1.01332e-22
607.467	1.19452e-23
607.588	-5.13467e-23
607.708	-8.9972e-23
607.829	-1.19305e-22
607.949	-1.58849e-22
608.07	-2.23533e-22
608.19	-3.09902e-22
608.311	-3.98465e-22
608.431	-4.57624e-22
608.552	-4.62276e-22
608.672	-4.01929e-22
608.793	-2.89055e-22
608.913	-1.52236e-22
609.034	-2.55749e-23
609.154	7.02328e-23
609.275	1.33308e-22
609.395	1.81504e-22
609.516	2.42478e-22
609.636	3.41969e-22
609.757	4.88507e-22
609.878	6.7252e-22
609.998	8.66056e-22
610.119	1.03265e-21
610.239	1.13582e-21
610.36	1.14797e-21
610.48	1.05486e-21
610.601	8.62151e-22
610.721	5.92723e-22
610.842	2.90779e-22
610.962	9.92172e-24
611.083	-1.91916e-22
611.203	-2.73831e-22
611.324	-2.20893e-22
611.444	-5.91653e-23
611.565	1.56496e-22
611.686	3.54871e-22
611.806	4.76972e-22
611.927	4.9305e-22
612.047	4.17899e-22
612.168	3.00068e-22
612.288	2.04452e-22
612.409	1.8029e-22
612.529	2.449e-22
612.65	3.76395e-22
612.77	5.26446e-22
612.891	6.426e-22
613.011	6.93111e-22
613.132	6.76124e-22
613.252	6.21163e-22
613.373	5.66313e-22
613.494	5.43743e-22
613.614	5.60731e-22
613.735	6.01406e-22
613.855	6.33729e-22
613.976	6.28568e-22
614.096	5.70334e-22
614.217	4.64108e-22
614.337	3.31102e-22
614.458	1.99671e-22
614.578	9.38076e-23
614.699	2.57374e-23
614.819	-3.64313e-24
614.94	-1.92032e-24
615.06	1.54962e-23
615.181	3.09896e-23
615.302	2.23532e-23
615.422	-3.0488e-23
615.543	-1.44258e-22
615.663	-3.20686e-22
615.784	-5.44909e-22
615.904	-7.78091e-22
616.025	-9.69032e-22
616.145	-1.06971e-21
616.266	-1.05573e-21
616.386	-9.3897e-22
616.507	-7.6681e-22
616.627	-6.05491e-22
616.748	-5.20412e-22
616.868	-5.53082e-22
616.989	-7.12655e-22
617.109	-9.73119e-22
617.23	-1.28452e-21
617.35	-1.58313e-21
617.471	-1.81321e-21
617.591	-1.93387e-21
617.712	-1.93025e-21
617.832	-1.80847e-21
617.953	-1.59476e-21
618.074	-1.32285e-21
618.194	-1.03098e-21
618.315	-7.50816e-22
618.435	-5.0626e-22
618.556	-3.06458e-22
618.676	-1.47172e-22
618.797	-1.09028e-23
618.917	1.24267e-22
619.038	2.74515e-22
619.158	4.38958e-22
619.279	5.9844e-22
619.399	7.18732e-22
619.52	7.66683e-22
619.64	7.18795e-22
619.761	5.79451e-22
619.881	3.75046e-22
620.002	1.51896e-22
620.123	-4.23557e-23
620.243	-1.71868e-22
620.364	-2.24144e-22
620.484	-2.10884e-22
620.605	-1.62519e-22
620.725	-1.15635e-22
620.846	-1.01034e-22
620.966	-1.36263e-22
621.087	-2.21845e-22
621.207	-3.41286e-22
621.328	-4.66999e-22
621.448	-5.61776e-22
621.569	-5.90355e-22
621.689	-5.21297e-22
621.81	-3.40945e-22
621.931	-5.60955e-23
622.051	3.01332e-22
622.172	6.83652e-22
622.292	1.03892e-21
622.413	1.32648e-21
622.533	1.52536e-21
622.654	1.6408e-21
622.774	1.6928e-21
622.895	1.70839e-21
623.015	1.70522e-21
623.136	1.6886e-21
623.256	1.65174e-21
623.377	1.58569e-21
623.497	1.48607e-21
623.618	1.3632e-21
623.739	1.2337e-21
623.859	1.11742e-21
623.98	1.0225e-21
624.1	9.44358e-22
624.221	8.64938e-22
624.341	7.63216e-22
624.462	6.27474e-22
624.582	4.61654e-22
624.703	2.85494e-22
624.823	1.2555e-22
624.944	4.94563e-24
625.064	-6.65267e-23
625.185	-9.65351e-23
625.305	-9.97439e-23
625.426	-9.29432e-23
625.546	-8.22407e-23
625.667	-6.55977e-23
625.788	-3.38332e-23
625.908	1.59984e-23
626.029	8.21229e-23
626.149	1.53251e-22
626.27	2.1809e-22
626.39	2.69502e-22
626.511	3.10358e-22
626.631	3.50385e-22
626.752	4.01978e-22
626.872	4.69136e-22
626.993	5.45955e-22
627.113	6.16798e-22
627.234	6.6636e-22
627.354	6.85867e-22
627.475	6.80864e-22
627.595	6.68173e-22
627.716	6.68599e-22
627.837	6.96434e-22
627.957	7.52095e-22
628.077	8.21763e-22
628.198	8.85683e-22
628.319	9.2591e-22
628.439	9.36268e-22
628.56	9.20752e-22
628.68	8.91711e-22
628.801	8.60444e-22
628.921	8.34163e-22
629.042	8.12076e-22
629.162	7.94535e-22
629.283	7.83635e-22
629.403	7.89014e-22
629.524	8.22885e-22
629.644	8.92471e-22
629.765	9.9172e-22
629.885	1.10092e-21
630.006	1.18925e-21
630.126	1.22787e-21
630.247	1.2004e-21
630.368	1.11183e-21
630.488	9.85176e-22
630.609	8.53909e-22
630.729	7.46686e-22
630.85	6.80586e-22
630.97	6.53976e-22
631.091	6.57369e-22
631.211	6.77703e-22
631.332	7.09736e-22
631.452	7.53674e-22
631.573	8.12773e-22
631.693	8.84311e-22
631.814	9.54905e-22
631.934	1.00283e-21
632.055	1.00533e-21
632.176	9.49574e-22
632.296	8.38648e-22
632.417	6.91415e-22
632.537	5.36e-22
632.658	3.98171e-22
632.778	2.9247e-22
632.899	2.19011e-22
633.019	1.68666e-22
633.14	1.30307e-22
633.26	9.97076e-23
633.381	7.92557e-23
633.501	7.6525e-23
633.622	9.60762e-23
633.742	1.34696e-22
633.863	1.81723e-22
633.984	2.24942e-22
634.104	2.54127e-22
634.225	2.67514e-22
634.345	2.6892e-22
634.466	2.6399e-22
634.586	2.52733e-22
634.707	2.26847e-22
634.827	1.74147e-22
634.948	8.45187e-23
635.068	-4.21258e-23
635.189	-1.88909e-22
635.309	-3.26165e-22
635.43	-4.1812e-22
635.55	-4.38321e-22
635.671	-3.77238e-22
635.791	-2.47821e-22
635.912	-7.43791e-23
636.033	1.152e-22
636.153	2.98794e-22
636.274	4.619e-22
636.394	5.94142e-22
636.515	6.80875e-22
636.635	7.06584e-22
636.756	6.56083e-22
636.876	5.27571e-22
636.997	3.36649e-22
637.117	1.21044e-22
637.238	-7.26724e-23
637.358	-2.00425e-22
637.479	-2.37805e-22
637.599	-1.85149e-22
637.72	-6.59652e-23
637.84	8.61233e-23
637.961	2.39981e-22
638.081	3.79544e-22
638.202	5.03682e-22
638.322	6.22501e-22
638.443	7.42613e-22
638.563	8.63372e-22
638.684	9.71623e-22
638.805	1.05191e-21
638.925	1.09189e-21
639.046	1.09218e-21
639.166	1.06391e-21
639.287	1.02603e-21
639.407	9.9272e-22
639.528	9.67776e-22
639.648	9.41639e-22
639.769	9.00515e-22
639.889	8.32675e-22
640.01	7.39766e-22
640.13	6.34571e-22
640.251	5.35647e-22
640.371	4.55602e-22
640.492	3.95986e-22
640.612	3.48328e-22
640.733	3.02901e-22
640.854	2.57238e-22
640.974	2.21372e-22
641.095	2.13578e-22
641.215	2.50437e-22
641.336	3.34459e-22
641.456	4.48692e-22
641.577	5.5877e-22
641.697	6.30495e-22
641.818	6.39892e-22
641.938	5.85985e-22
642.059	4.8601e-22
642.179	3.70502e-22
642.3	2.64539e-22
642.42	1.82306e-22
642.541	1.20745e-22
642.662	6.79673e-23
642.782	1.01338e-23
642.903	-5.65016e-23
643.023	-1.2436e-22
643.144	-1.78979e-22
643.264	-2.08719e-22
643.385	-2.15427e-22
643.505	-2.14135e-22
643.626	-2.27169e-22
643.746	-2.73144e-22
643.867	-3.53943e-22
643.987	-4.53773e-22
644.108	-5.43802e-22
644.229	-5.9228e-22
644.349	-5.82272e-22
644.47	-5.16069e-22
644.59	-4.14549e-22
644.711	-3.06824e-22
644.831	-2.1861e-22
644.952	-1.64006e-22
645.072	-1.46227e-22
645.193	-1.59106e-22
645.313	-1.919e-22
645.434	-2.30358e-22
645.554	-2.56594e-22
645.675	-2.51182e-22
645.795	-1.9691e-22
645.916	-8.87903e-23
646.036	6.40268e-23
646.157	2.33729e-22
646.277	3.86073e-22
646.398	4.85989e-22
646.519	5.14067e-22
646.639	4.71055e-22
646.76	3.81659e-22
646.88	2.85991e-22
647.001	2.26949e-22
647.121	2.30872e-22
647.242	2.94753e-22
647.362	3.85219e-22
647.483	4.54262e-22
647.603	4.61019e-22
647.724	3.91221e-22
647.844	2.57697e-22
647.965	9.06435e-23
648.085	-7.96731e-23
648.206	-2.32985e-22
648.326	-3.62827e-22
648.447	-4.68371e-22
648.567	-5.47386e-22
648.688	-5.90105e-22
648.808	-5.81737e-22
648.929	-5.13614e-22
649.05	-3.90115e-22
649.17	-2.32582e-22
649.291	-7.35316e-23
649.411	5.6384e-23
649.532	1.39186e-22
649.652	1.78914e-22
649.773	2.01056e-22
649.893	2.43487e-22
650.014	3.40919e-22
650.134	5.08228e-22
650.255	7.30668e-22
650.375	9.64775e-22
650.496	1.15746e-21
650.616	1.26788e-21
650.737	1.28429e-21
650.857	1.22277e-21
650.978	1.11262e-21
651.099	9.81982e-22
651.219	8.48344e-22
651.34	7.20497e-22
651.46	6.03146e-22
651.581	5.03404e-22
651.701	4.32336e-22
651.822	4.00877e-22
651.942	4.1091e-22
652.063	4.52595e-22
652.183	5.03292e-22
652.304	5.36362e-22
652.424	5.27368e-22
652.545	4.65926e-22
652.665	3.54256e-22
652.786	2.09069e-22
652.907	5.40624e-23
653.027	-8.26008e-23
653.148	-1.76431e-22
653.268	-2.09436e-22
653.389	-1.76239e-22
653.509	-8.40234e-23
653.63	4.98409e-23
653.75	2.03613e-22
653.871	3.52476e-22
653.991	4.72037e-22
654.112	5.41617e-22
654.232	5.49542e-22
654.353	4.98242e-22
654.473	4.08215e-22
654.594	3.10958e-22
654.715	2.41984e-22
654.835	2.21783e-22
654.956	2.48554e-22
655.076	2.96979e-22
655.197	3.33093e-22
655.317	3.28672e-22
655.438	2.77716e-22
655.558	1.92583e-22
655.679	9.85214e-23
655.799	2.14253e-23
655.92	-1.88223e-23
656.04	-1.25505e-23
656.161	4.09567e-23
656.281	1.3483e-22
656.402	2.58709e-22
656.522	3.9666e-22
656.643	5.3254e-22
656.764	6.4855e-22
656.884	7.29104e-22
657.005	7.60671e-22
657.125	7.38707e-22
657.246	6.69973e-22
657.366	5.78614e-22
657.487	4.98957e-22
657.607	4.67529e-22
657.728	5.06653e-22
657.848	6.12652e-22
657.969	7.51189e-22
658.089	8.70566e-22
658.21	9.20302e-22
658.33	8.74077e-22
658.451	7.36063e-22
658.571	5.33428e-22
658.692	2.99863e-22
658.812	6.57111e-23
658.933	-1.48378e-22
659.053	-3.27892e-22
659.174	-4.61868e-22
659.295	-5.37765e-22
659.415	-5.43111e-22
659.536	-4.69743e-22
659.656	-3.1926e-22
659.777	-1.07828e-22
659.897	1.33088e-22
660.018	3.64688e-22
660.138	5.50606e-22
660.259	6.69689e-22
660.379	7.18484e-22
660.5	7.10429e-22
660.62	6.65687e-22
660.741	6.03682e-22
660.861	5.37305e-22
660.982	4.71939e-22
661.102	4.09383e-22
661.223	3.55408e-22
661.344	3.2046e-22
661.464	3.1521e-22
661.585	3.43289e-22
661.705	3.97445e-22
661.826	4.59229e-22
661.946	5.09566e-22
662.067	5.3528e-22
662.187	5.34944e-22
662.308	5.16346e-22
662.428	4.91901e-22
662.549	4.70053e-22
662.669	4.52729e-22
662.79	4.34973e-22
662.91	4.09203e-22
663.031	3.71527e-22
663.152	3.26119e-22
663.272	2.84782e-22
663.393	2.62847e-22
663.513	2.70631e-22
663.634	3.09581e-22
663.754	3.70836e-22
663.875	4.40672e-22
663.995	5.06135e-22
664.116	5.63441e-22
664.236	6.16332e-22
664.357	6.74387e-22
664.477	7.41274e-22
664.598	8.12884e-22
664.718	8.74221e-22
664.839	9.10382e-22
664.96	9.14109e-22
665.08	8.936e-22
665.201	8.68625e-22
665.321	8.62004e-22
665.442	8.861e-22
665.562	9.37008e-22
665.683	9.93715e-22
665.803	1.02911e-21
665.924	1.02044e-21
666.044	9.58355e-22
666.165	8.4533e-22
666.285	6.84689e-22
666.406	4.64062e-22
666.526	1.44478e-22
666.647	-3.36396e-22
666.767	-1.04378e-21
666.888	-2.01223e-21
667.008	-3.19952e-21
667.129	-4.43778e-21
667.25	-5.39058e-21
667.37	-5.57887e-21
667.49	-4.60846e-21
667.611	-2.75431e-21
667.732	-1.30323e-21
667.852	-1.19172e-21
667.973	-1.45661e-21
668.093	-1.24208e-21
668.214	-1.41632e-21
668.334	-1.62586e-21
668.455	-1.59933e-21
668.575	-1.44446e-21
668.696	-1.26707e-21
668.816	-1.12241e-21
668.937	-1.01711e-21
669.057	-9.29204e-22
669.178	-8.29454e-22
669.298	-7.01038e-22
669.419	-5.43291e-22
669.54	-3.7282e-22
669.66	-2.11829e-22
669.781	-7.99211e-23
669.901	1.77584e-23
670.022	8.95676e-23
670.142	1.50466e-22
670.263	2.10314e-22
670.383	2.68485e-22
670.504	3.14867e-22
670.624	3.3956e-22
670.745	3.39866e-22
670.865	3.26504e-22
670.986	3.17328e-22
671.106	3.29218e-22
671.227	3.68867e-22
671.347	4.31866e-22
671.468	5.04123e-22
671.589	5.71609e-22
671.709	6.23214e-22
671.83	6.57841e-22
671.95	6.82051e-22
672.071	7.07834e-22
672.191	7.45046e-22
672.312	7.98263e-22
672.432	8.63398e-22
672.553	9.31245e-22
672.673	9.89839e-22
672.794	1.03051e-21
672.914	1.05164e-21
673.035	1.05891e-21
673.155	1.05625e-21
673.276	1.03866e-21
673.396	9.87983e-22
673.517	8.84909e-22
673.638	7.21162e-22
673.758	5.12832e-22
673.879	2.96289e-22
673.999	1.18053e-22
674.12	1.50397e-23
674.24	1.88205e-24
674.361	6.64018e-23
674.481	1.77266e-22
674.602	2.96746e-22
674.722	3.96054e-22
674.843	4.59831e-22
674.963	4.86342e-22
675.084	4.79351e-22
675.205	4.42827e-22
675.325	3.78325e-22
675.446	2.89012e-22
675.566	1.83014e-22
675.687	7.77383e-23
675.807	-1.84256e-24
675.928	-2.78628e-23
676.048	2.03493e-23
676.169	1.44237e-22
676.289	3.16727e-22
676.41	4.85948e-22
676.53	5.95914e-22
676.651	6.12185e-22
676.771	5.34298e-22
676.892	3.92259e-22
677.012	2.30365e-22
677.133	9.13111e-23
677.253	3.85551e-24
677.374	-1.67819e-23
677.495	2.84955e-23
677.615	1.27653e-22
677.736	2.5907e-22
677.856	3.98034e-22
677.977	5.21278e-22
678.097	6.08994e-22
678.218	6.49378e-22
678.338	6.38461e-22
678.459	5.82989e-22
678.579	5.0039e-22
678.7	4.11702e-22
678.82	3.37883e-22
678.941	2.94676e-22
679.061	2.94495e-22
679.182	3.44059e-22
679.302	4.39147e-22
679.423	5.57794e-22
679.543	6.69098e-22
679.664	7.45326e-22
679.784	7.77258e-22
679.905	7.69213e-22
680.026	7.32201e-22
680.146	6.71854e-22
680.267	5.92466e-22
680.387	5.01616e-22
680.508	4.18678e-22
680.628	3.70063e-22
680.749	3.78903e-22
680.869	4.48366e-22
680.99	5.60596e-22
681.11	6.8184e-22
681.231	7.82008e-22
681.351	8.44434e-22
681.472	8.75195e-22
681.592	8.96026e-22
681.713	9.34018e-22
681.834	1.0052e-21
681.954	1.10735e-21
682.075	1.22062e-21
682.195	1.32029e-21
682.316	1.38383e-21
682.436	1.39749e-21
682.557	1.35492e-21
682.677	1.25937e-21
682.798	1.12494e-21
682.918	9.72551e-22
683.039	8.19985e-22
683.159	6.77621e-22
683.28	5.49157e-22
683.4	4.39151e-22
683.521	3.57558e-22
683.641	3.20335e-22
683.762	3.38401e-22
683.883	4.10147e-22
684.003	5.1554e-22
684.124	6.24713e-22
684.244	7.10132e-22
684.365	7.60768e-22
684.485	7.8381e-22
684.606	7.97188e-22
684.726	8.15051e-22
684.847	8.40086e-22
684.967	8.61786e-22
685.088	8.68907e-22
685.208	8.65706e-22
685.329	8.78313e-22
685.449	9.41608e-22
685.57	1.07264e-21
685.691	1.25211e-21
685.811	1.43423e-21
685.932	1.56836e-21
686.052	1.6228e-21
686.173	1.58931e-21
686.293	1.48346e-21
686.414	1.33661e-21
686.534	1.1901e-21
686.655	1.0837e-21
686.775	1.04686e-21
686.896	1.08804e-21
687.016	1.19452e-21
687.137	1.33649e-21
687.257	1.4806e-21
687.378	1.60391e-21
687.498	1.70094e-21
687.619	1.77956e-21
687.74	1.84739e-21
687.86	1.89988e-21
687.981	1.91948e-21
688.101	1.88766e-21
688.222	1.80309e-21
688.342	1.69303e-21
688.463	1.60998e-21
688.583	1.60545e-21
688.704	1.70287e-21
688.824	1.88055e-21
688.945	2.0862e-21
689.065	2.26391e-21
689.186	2.38018e-21
689.306	2.42761e-21
689.427	2.41689e-21
689.547	2.36578e-21
689.668	2.29154e-21
689.788	2.21244e-21
689.909	2.14626e-21
690.029	2.112e-21
690.15	2.127e-21
690.271	2.20225e-21
690.391	2.33667e-21
690.512	2.51634e-21
690.632	2.71933e-21
690.753	2.91766e-21
690.873	3.08618e-21
690.994	3.20621e-21
691.114	3.27327e-21
691.235	3.30001e-21
691.355	3.31505e-21
691.476	3.35017e-21
691.596	3.42884e-21
691.717	3.55197e-21
691.837	3.69816e-21
691.958	3.83523e-21
692.079	3.93904e-21
692.199	4.00383e-21
692.32	4.04111e-21
692.44	4.0663e-21
692.561	4.08816e-21
692.681	4.10527e-21
692.802	4.11064e-21
692.922	4.10024e-21
693.043	4.08146e-21
693.163	4.07175e-21
693.284	4.09315e-21
693.404	4.16134e-21
693.525	4.27734e-21
693.645	4.42651e-21
693.766	4.5867e-21
693.886	4.73753e-21
694.007	4.87014e-21
694.128	4.98575e-21
694.248	5.09395e-21
694.369	5.20689e-21
694.489	5.334e-21
694.61	5.47767e-21
694.73	5.63506e-21
694.851	5.79936e-21
694.971	5.96644e-21
695.092	6.13719e-21
695.212	6.31573e-21
695.333	6.50339e-21
695.453	6.69447e-21
695.574	6.87371e-21
695.694	7.0246e-21
695.815	7.13694e-21
695.936	7.21526e-21
696.056	7.27859e-21
696.177	7.35345e-21
696.297	7.46177e-21
696.418	7.61165e-21
696.538	7.79508e-21
696.659	7.99318e-21
696.779	8.18765e-21
696.9	8.36921e-21
697.02	8.53897e-21
697.141	8.70267e-21
697.261	8.86133e-21
697.382	9.00727e-21
697.502	9.12875e-21
697.623	9.21603e-21
697.743	9.26989e-21
697.864	9.30488e-21
697.984	9.34792e-21
698.105	9.42933e-21
698.226	9.57067e-21
698.346	9.77776e-21
698.467	1.00366e-20
698.587	1.03216e-20
698.708	1.06066e-20
698.828	1.08769e-20
698.949	1.11301e-20
699.069	1.13713e-20
699.19	1.16039e-20
699.31	1.18264e-20
699.431	1.20309e-20
699.551	1.2212e-20
699.672	1.2371e-20
699.792	1.25202e-20
699.913	1.2677e-20
700.033	1.28575e-20
700.154	1.30654e-20
700.274	1.329e-20
700.395	1.35081e-20
700.516	1.36999e-20
700.636	1.38576e-20
700.757	1.39949e-20
700.877	1.414e-20
700.998	1.43232e-20
701.118	1.45599e-20
701.239	1.48425e-20
701.359	1.51405e-20
701.48	1.5416e-20
701.6	1.56402e-20
701.721	1.58076e-20
701.841	1.59383e-20
701.962	1.60672e-20
702.082	1.62254e-20
702.203	1.64278e-20
702.323	1.66668e-20
702.444	1.69211e-20
702.565	1.717e-20
702.685	1.74061e-20
702.806	1.76384e-20
702.926	1.78858e-20
703.047	1.81643e-20
703.167	1.84757e-20
703.288	1.88043e-20
703.408	1.91264e-20
703.529	1.94236e-20
703.649	1.96973e-20
703.77	1.99667e-20
703.89	2.02612e-20
704.011	2.06006e-20
704.131	2.09817e-20
704.252	2.13776e-20
704.372	2.17475e-20
704.493	2.20541e-20
704.614	2.22833e-20
704.734	2.24483e-20
704.855	2.25881e-20
704.975	2.27518e-20
705.096	2.29834e-20
705.216	2.33125e-20
705.337	2.37492e-20
705.457	2.42884e-20
705.578	2.49124e-20
705.698	2.55907e-20
705.819	2.62764e-20
705.939	2.69044e-20
706.06	2.73989e-20
706.18	2.76887e-20
706.301	2.77322e-20
706.422	2.75358e-20
706.542	2.71604e-20
706.663	2.67071e-20
706.783	2.62867e-20
706.904	2.59862e-20
707.024	2.58442e-20
707.145	2.58485e-20
707.265	2.59525e-20
707.386	2.61035e-20
707.506	2.62679e-20
707.627	2.64401e-20
707.747	2.66345e-20
707.868	2.68664e-20
707.988	2.71354e-20
708.109	2.74207e-20
708.229	2.76914e-20
708.35	2.79253e-20
708.471	2.81222e-20
708.591	2.83043e-20
708.712	2.85041e-20
708.832	2.87405e-20
708.953	2.90063e-20
709.073	2.92661e-20
709.194	2.94755e-20
709.314	2.96042e-20
709.435	2.96554e-20
709.555	2.96673e-20
709.676	2.96961e-20
709.796	2.97889e-20
709.917	2.99613e-20
710.037	3.01917e-20
710.158	3.04361e-20
710.278	3.06503e-20
710.399	3.08157e-20
710.519	3.09427e-20
710.64	3.10619e-20
710.761	3.1201e-20
710.881	3.13691e-20
711.002	3.15529e-20
711.122	3.17331e-20
711.243	3.1903e-20
711.363	3.20838e-20
711.484	3.23172e-20
711.604	3.26434e-20
711.725	3.30709e-20
711.845	3.35608e-20
711.966	3.40312e-20
712.086	3.43906e-20
712.207	3.45798e-20
712.327	3.4605e-20
712.448	3.45313e-20
712.568	3.44483e-20
712.689	3.44228e-20
712.81	3.44727e-20
712.93	3.45684e-20
713.051	3.46601e-20
713.171	3.47078e-20
713.292	3.47066e-20
713.412	3.46889e-20
713.533	3.47086e-20
713.653	3.48092e-20
713.774	3.50004e-20
713.894	3.52497e-20
714.015	3.55009e-20
714.135	3.57018e-20
714.256	3.58343e-20
714.376	3.59208e-20
714.497	3.60125e-20
714.617	3.61557e-20
714.738	3.6363e-20
714.859	3.66031e-20
714.979	3.68174e-20
715.1	3.69525e-20
715.22	3.69917e-20
715.341	3.6966e-20
715.461	3.69384e-20
715.582	3.69668e-20
715.702	3.70764e-20
715.823	3.7244e-20
715.943	3.74144e-20
716.064	3.75302e-20
716.184	3.75656e-20
716.305	3.75384e-20
716.425	3.74973e-20
716.546	3.74914e-20
716.667	3.7541e-20
716.787	3.7626e-20
716.908	3.77019e-20
717.028	3.77298e-20
717.149	3.77072e-20
717.269	3.76708e-20
717.39	3.76805e-20
717.51	3.77794e-20
717.631	3.79652e-20
717.751	3.81815e-20
717.872	3.83447e-20
717.992	3.83864e-20
718.113	3.8293e-20
718.233	3.81152e-20
718.354	3.79434e-20
718.474	3.78583e-20
718.595	3.78903e-20
718.716	3.80025e-20
718.836	3.81128e-20
718.957	3.81403e-20
719.077	3.80509e-20
719.198	3.7873e-20
719.318	3.76798e-20
719.439	3.75423e-20
719.559	3.74872e-20
719.68	3.74789e-20
719.8	3.74424e-20
719.921	3.73104e-20
720.041	3.70689e-20
720.162	3.67724e-20
720.282	3.65211e-20
720.403	3.64048e-20
720.523	3.64526e-20
720.644	3.66122e-20
720.764	3.67827e-20
720.885	3.68738e-20
721.006	3.68675e-20
721.126	3.68346e-20
721.247	3.69002e-20
721.367	3.71734e-20
721.488	3.76849e-20
721.608	3.83653e-20
721.729	3.9084e-20
721.849	3.97221e-20
721.97	4.02468e-20
722.09	4.07368e-20
722.211	4.13431e-20
722.331	4.22062e-20
722.452	4.33699e-20
722.572	4.47451e-20
722.693	4.61447e-20
722.813	4.73687e-20
722.934	4.82988e-20
723.054	4.89449e-20
723.175	4.94226e-20
723.296	4.98787e-20
723.416	5.04213e-20
723.537	5.11042e-20
723.657	5.19943e-20
723.778	5.32834e-20
723.898	5.5376e-20
724.019	5.88719e-20
724.139	6.44167e-20
724.26	7.24508e-20
724.38	8.29537e-20
724.501	9.5278e-20
724.621	1.08159e-19
724.742	1.19931e-19
724.862	1.2893e-19
724.983	1.33963e-19
725.104	1.34666e-19
725.224	1.31631e-19
725.345	1.26252e-19
725.465	1.20442e-19
725.586	1.16342e-19
725.706	1.16116e-19
725.827	1.21809e-19
725.947	1.35181e-19
726.068	1.57439e-19
726.188	1.88802e-19
726.309	2.27924e-19
726.429	2.71279e-19
726.55	3.12848e-19
726.67	3.44717e-19
726.791	3.5912e-19
726.911	3.51541e-19
727.032	3.22971e-19
727.153	2.79443e-19
727.273	2.29244e-19
727.394	1.7998e-19
727.514	1.36932e-19
727.635	1.02743e-19
727.755	7.7845e-20
727.876	6.11453e-20
727.996	5.07559e-20
728.117	4.46404e-20
728.237	4.10939e-20
728.358	3.89736e-20
728.478	3.76771e-20
728.599	3.69533e-20
728.719	3.66793e-20
728.84	3.67153e-20
728.96	3.68865e-20
729.081	3.70436e-20
729.202	3.71386e-20
729.322	3.72415e-20
729.443	3.7484e-20
729.563	3.79632e-20
729.684	3.86691e-20
729.804	3.94744e-20
729.925	4.02011e-20
730.045	4.07173e-20
730.166	4.10076e-20
730.286	4.11734e-20
730.407	4.13693e-20
730.527	4.17129e-20
730.648	4.22192e-20
730.768	4.27978e-20
730.889	4.33094e-20
731.01	4.36462e-20
731.13	4.37968e-20
731.25	4.38483e-20
731.371	4.3936e-20
731.492	4.4166e-20
731.612	4.45598e-20
731.733	4.50459e-20
731.853	4.55066e-20
731.974	4.5846e-20
732.094	4.6043e-20
732.215	4.61594e-20
732.335	4.63008e-20
732.456	4.6554e-20
732.576	4.69397e-20
732.697	4.74035e-20
732.817	4.78534e-20
732.938	4.82151e-20
733.058	4.84747e-20
733.179	4.86809e-20
733.299	4.89093e-20
733.42	4.921e-20
733.541	4.95735e-20
733.661	4.9931e-20
733.782	5.01933e-20
733.902	5.03023e-20
734.023	5.02676e-20
734.143	5.01623e-20
734.264	5.00874e-20
734.384	5.01155e-20
734.505	5.02573e-20
734.625	5.04556e-20
734.746	5.06224e-20
734.866	5.06857e-20
734.987	5.06309e-20
735.107	5.05016e-20
735.228	5.03736e-20
735.348	5.03078e-20
735.469	5.03193e-20
735.59	5.03725e-20
735.71	5.04089e-20
735.831	5.03902e-20
735.951	5.03258e-20
736.072	5.02719e-20
736.192	5.02997e-20
736.313	5.04514e-20
736.433	5.07134e-20
736.554	5.10161e-20
736.674	5.12686e-20
736.795	5.14019e-20
736.915	5.14031e-20
737.036	5.13176e-20
737.156	5.12223e-20
737.277	5.11837e-20
737.398	5.12231e-20
737.518	5.13121e-20
737.639	5.13932e-20
737.759	5.14169e-20
737.88	5.13709e-20
738	5.12854e-20
738.121	5.12127e-20
738.241	5.11926e-20
738.362	5.12284e-20
738.482	5.12825e-20
738.603	5.13004e-20
738.723	5.12438e-20
738.844	5.11166e-20
738.964	5.09644e-20
739.085	5.08508e-20
739.205	5.08218e-20
739.326	5.08807e-20
739.447	5.0986e-20
739.567	5.10746e-20
739.688	5.10939e-20
739.808	5.10296e-20
739.929	5.09083e-20
740.049	5.07812e-20
740.17	5.06919e-20
740.29	5.06544e-20
740.411	5.06473e-20
740.531	5.06314e-20
740.652	5.05757e-20
740.772	5.04788e-20
740.893	5.03684e-20
741.013	5.02848e-20
741.134	5.02532e-20
741.255	5.02648e-20
741.375	5.02797e-20
741.495	5.02477e-20
741.616	5.01376e-20
741.737	4.99581e-20
741.857	4.9754e-20
741.978	4.95843e-20
742.098	4.94887e-20
742.219	4.94661e-20
742.339	4.9475e-20
742.46	4.94535e-20
742.58	4.93529e-20
742.701	4.91614e-20
742.821	4.89097e-20
742.942	4.86528e-20
743.062	4.84409e-20
743.183	4.82957e-20
743.303	4.82027e-20
743.424	4.81256e-20
743.544	4.80293e-20
743.665	4.79005e-20
743.785	4.77519e-20
743.906	4.76092e-20
744.027	4.74894e-20
744.147	4.7386e-20
744.268	4.72676e-20
744.388	4.70958e-20
744.509	4.68492e-20
744.629	4.6541e-20
744.75	4.62176e-20
744.87	4.59369e-20
744.991	4.57404e-20
745.111	4.56323e-20
745.232	4.55762e-20
745.352	4.55145e-20
745.473	4.53955e-20
745.593	4.51971e-20
745.714	4.49349e-20
745.835	4.46501e-20
745.955	4.43845e-20
746.076	4.41618e-20
746.196	4.39749e-20
746.317	4.3797e-20
746.437	4.35982e-20
746.558	4.3363e-20
746.678	4.30966e-20
746.799	4.28166e-20
746.919	4.25372e-20
747.04	4.22583e-20
747.16	4.19615e-20
747.281	4.16251e-20
747.401	4.12381e-20
747.522	4.08153e-20
747.643	4.03938e-20
747.763	4.00174e-20
747.884	3.97154e-20
748.004	3.94867e-20
748.125	3.92981e-20
748.245	3.91014e-20
748.366	3.88555e-20
748.486	3.85458e-20
748.607	3.81893e-20
748.727	3.78236e-20
748.848	3.74859e-20
748.968	3.71949e-20
749.089	3.69437e-20
749.209	3.67081e-20
749.33	3.64617e-20
749.45	3.61914e-20
749.571	3.59019e-20
749.692	3.5609e-20
749.812	3.53251e-20
749.933	3.50495e-20
750.053	3.47665e-20
750.174	3.44551e-20
750.294	3.4104e-20
750.415	3.37233e-20
750.535	3.33412e-20
750.656	3.29927e-20
750.776	3.27002e-20
750.897	3.24608e-20
751.017	3.22464e-20
751.138	3.20156e-20
751.258	3.17338e-20
751.379	3.13899e-20
751.499	3.09993e-20
751.62	3.05961e-20
751.74	3.02144e-20
751.861	2.98737e-20
751.981	2.95721e-20
752.102	2.92913e-20
752.223	2.90111e-20
752.343	2.87205e-20
752.464	2.84212e-20
752.584	2.81238e-20
752.705	2.78344e-20
752.825	2.75481e-20
752.946	2.72484e-20
753.066	2.69151e-20
753.187	2.65385e-20
753.307	2.61278e-20
753.428	2.57086e-20
753.548	2.53129e-20
753.669	2.49628e-20
753.789	2.46617e-20
753.91	2.43935e-20
754.03	2.4133e-20
754.151	2.38623e-20
754.272	2.35791e-20
754.392	2.32987e-20
754.513	2.30422e-20
754.633	2.28213e-20
754.754	2.26308e-20
754.874	2.24461e-20
754.995	2.22384e-20
755.115	2.19892e-20
755.236	2.1703e-20
755.356	2.14061e-20
755.477	2.11342e-20
755.597	2.09131e-20
755.718	2.07451e-20
755.838	2.06051e-20
755.959	2.04533e-20
756.08	2.02533e-20
756.2	1.99897e-20
756.321	1.96746e-20
756.441	1.93423e-20
756.562	1.90303e-20
756.682	1.87657e-20
756.803	1.85533e-20
756.923	1.83819e-20
757.044	1.82312e-20
757.164	1.80864e-20
757.285	1.79446e-20
757.405	1.78113e-20
757.526	1.76925e-20
757.646	1.75872e-20
757.767	1.74831e-20
757.888	1.73633e-20
758.008	1.7215e-20
758.129	1.70382e-20
758.249	1.68481e-20
758.37	1.66698e-20
758.49	1.65246e-20
758.611	1.64231e-20
758.731	1.63595e-20
758.852	1.63176e-20
758.972	1.6279e-20
759.093	1.62322e-20
759.213	1.61753e-20
759.334	1.6112e-20
759.454	1.60442e-20
759.575	1.59667e-20
759.695	1.58665e-20
759.816	1.57317e-20
759.937	1.55592e-20
760.057	1.53613e-20
760.178	1.51637e-20
760.298	1.49944e-20
760.419	1.4873e-20
760.539	1.48037e-20
760.66	1.4774e-20
760.78	1.47634e-20
760.901	1.47538e-20
761.021	1.47402e-20
761.142	1.47305e-20
761.262	1.47397e-20
761.383	1.47777e-20
761.503	1.48426e-20
761.624	1.49199e-20
761.744	1.49904e-20
761.865	1.50398e-20
761.986	1.5068e-20
762.106	1.50881e-20
762.226	1.5119e-20
762.347	1.51729e-20
762.468	1.52491e-20
762.588	1.53323e-20
762.709	1.54015e-20
762.829	1.54418e-20
762.95	1.5453e-20
763.07	1.54504e-20
763.191	1.54579e-20
763.311	1.54934e-20
763.432	1.55623e-20
763.552	1.56532e-20
763.673	1.57472e-20
763.793	1.58259e-20
763.914	1.58845e-20
764.034	1.59309e-20
764.155	1.59809e-20
764.275	1.60476e-20
764.396	1.61321e-20
764.516	1.6223e-20
764.637	1.63021e-20
764.758	1.63544e-20
764.878	1.63793e-20
764.999	1.63889e-20
765.119	1.6404e-20
765.24	1.64429e-20
765.36	1.65126e-20
765.481	1.66067e-20
765.601	1.67116e-20
765.722	1.6815e-20
765.842	1.69142e-20
765.963	1.70147e-20
766.083	1.71266e-20
766.204	1.72531e-20
766.324	1.73865e-20
766.445	1.75081e-20
766.566	1.75986e-20
766.686	1.76479e-20
766.807	1.76638e-20
766.927	1.76702e-20
767.048	1.76969e-20
767.168	1.77649e-20
767.289	1.78777e-20
767.409	1.8017e-20
767.53	1.81547e-20
767.65	1.82653e-20
767.771	1.83391e-20
767.891	1.83857e-20
768.012	1.84297e-20
768.132	1.84949e-20
768.253	1.8594e-20
768.374	1.87234e-20
768.494	1.88662e-20
768.615	1.90045e-20
768.735	1.91298e-20
768.856	1.92474e-20
768.976	1.93736e-20
769.097	1.9525e-20
769.217	1.97086e-20
769.338	1.99166e-20
769.458	2.01303e-20
769.579	2.03267e-20
769.699	2.0493e-20
769.82	2.06268e-20
769.94	2.07387e-20
770.061	2.08422e-20
770.182	2.0946e-20
770.302	2.10497e-20
770.423	2.11449e-20
770.543	2.12212e-20
770.664	2.12729e-20
770.784	2.13023e-20
770.905	2.1317e-20
771.025	2.1324e-20
771.146	2.13246e-20
771.266	2.13123e-20
771.387	2.12779e-20
771.507	2.12133e-20
771.628	2.11213e-20
771.748	2.10144e-20
771.869	2.09103e-20
771.989	2.08251e-20
772.11	2.07677e-20
772.23	2.07368e-20
772.351	2.07255e-20
772.471	2.07264e-20
772.592	2.07386e-20
772.712	2.0765e-20
772.833	2.08083e-20
772.954	2.08658e-20
773.074	2.09228e-20
773.195	2.09561e-20
773.315	2.094e-20
773.436	2.08569e-20
773.556	2.07049e-20
773.677	2.04958e-20
773.797	2.0252e-20
773.918	1.99938e-20
774.038	1.97329e-20
774.159	1.94702e-20
774.279	1.92009e-20
774.4	1.89216e-20
774.52	1.86382e-20
774.641	1.83662e-20
774.761	1.81252e-20
774.882	1.79316e-20
775.003	1.77899e-20
775.123	1.76923e-20
775.244	1.76221e-20
775.364	1.75635e-20
775.485	1.75086e-20
775.605	1.74587e-20
775.726	1.74209e-20
775.846	1.74017e-20
775.967	1.73991e-20
776.087	1.7404e-20
776.208	1.74037e-20
776.328	1.73908e-20
776.449	1.73698e-20
776.569	1.73576e-20
776.69	1.73788e-20
776.811	1.74534e-20
776.931	1.75921e-20
777.052	1.77896e-20
777.172	1.80304e-20
777.293	1.82958e-20
777.413	1.85724e-20
777.534	1.88553e-20
777.654	1.91477e-20
777.775	1.94541e-20
777.895	1.97781e-20
778.016	2.012e-20
778.136	2.04812e-20
778.257	2.08674e-20
778.377	2.12933e-20
778.498	2.17772e-20
778.619	2.23353e-20
778.739	2.29689e-20
778.86	2.36604e-20
778.98	2.43701e-20
779.101	2.50447e-20
779.221	2.56263e-20
779.342	2.60619e-20
779.462	2.63076e-20
779.583	2.63292e-20
779.703	2.60991e-20
779.824	2.56002e-20
779.944	2.48291e-20
780.065	2.38089e-20
780.185	2.25934e-20
780.306	2.12696e-20
780.426	1.99439e-20
780.547	1.87239e-20
780.668	1.76927e-20
780.788	1.68947e-20
780.909	1.63287e-20
781.029	1.59589e-20
781.15	1.57312e-20
781.27	1.5595e-20
781.391	1.55153e-20
781.511	1.54762e-20
781.632	1.54725e-20
781.752	1.55e-20
781.873	1.55459e-20
781.993	1.55891e-20
782.114	1.56051e-20
782.234	1.55766e-20
782.355	1.55001e-20
782.475	1.53862e-20
782.596	1.5256e-20
782.716	1.51321e-20
782.837	1.5032e-20
782.957	1.49661e-20
783.078	1.49395e-20
783.199	1.49567e-20
783.319	1.50218e-20
783.44	1.51406e-20
783.56	1.53147e-20
783.681	1.55386e-20
783.801	1.57988e-20
783.922	1.60766e-20
784.042	1.63534e-20
784.163	1.66188e-20
784.283	1.68696e-20
784.404	1.7109e-20
784.524	1.73414e-20
784.645	1.75659e-20
784.765	1.77755e-20
784.886	1.79621e-20
785.006	1.8119e-20
785.127	1.82502e-20
785.248	1.83691e-20
785.368	1.84953e-20
785.489	1.86466e-20
785.609	1.8832e-20
785.73	1.9049e-20
785.85	1.92857e-20
785.971	1.95282e-20
786.091	1.97666e-20
786.212	1.99986e-20
786.332	2.02289e-20
786.453	2.04613e-20
786.573	2.06958e-20
786.694	2.09242e-20
786.814	2.11347e-20
786.935	2.13164e-20
787.056	2.14655e-20
787.176	2.1587e-20
787.297	2.16923e-20
787.417	2.17921e-20
787.538	2.1892e-20
787.658	2.19898e-20
787.779	2.20778e-20
787.899	2.21491e-20
788.02	2.22031e-20
788.14	2.22467e-20
788.261	2.22907e-20
788.381	2.23452e-20
788.502	2.24124e-20
788.622	2.24855e-20
788.743	2.25542e-20
788.864	2.26077e-20
788.984	2.26449e-20
789.105	2.26722e-20
789.225	2.27033e-20
789.346	2.27488e-20
789.466	2.28118e-20
789.587	2.28841e-20
789.707	2.29508e-20
789.828	2.29955e-20
789.948	2.30094e-20
790.069	2.29937e-20
790.189	2.2959e-20
790.31	2.29184e-20
790.43	2.28813e-20
790.551	2.285e-20
790.671	2.282e-20
790.792	2.27845e-20
[truncated: 22,478 more rows]
